# Supplementary material for: Predicting where Small Molecules Bind at Protein-Protein Interfaces
Source: PLoS One. 2013 Mar 7;8(3):e58583. doi: 10.1371/journal.pone.0058583 (PMC3591369; doi:10.1371/journal.pone.0058583)
Supplement: Table S2 — Dataset of predicted overlap residues (predictedOverlapResidues.txt). The first column contains the PDB identifier and the chain name, the second column contains the position number of the residue that represents the central residue of the patch and is predicted as ‘overlap’. (TXT) [file pone.0058583.s007.txt]

2BVCC	59
2BVCC	58
2BVCC	57
2BVCC	56
2BVCC	35
2BVCC	33
2BVCC	34
2BVCC	64
2BVCC	68
2BVCC	25
2BVCC	32
2BVCC	52
2BVCC	53
2BVCC	54
1AHUA	195
1AHUA	501
1AHUA	502
1AHUA	209
1AHUA	211
1AHUA	212
1AHUA	210
1AHUA	216
1AHUA	517
1AHUA	250
1AHUA	252
1AHUA	428
1AHUA	257
1AHUA	259
1AHUA	254
1AHUA	253
1AHUA	256
1YCOA	229
2JD83	58
1JLKB	116
1JLKB	117
1JLKB	115
1JLKB	113
1JLKB	110
2JD83	128
2JD83	124
1JOWB	196
1JOWB	198
2OIWA	9
2OIWA	21
1ZA6D	103
1ZA6D	102
1ZA6D	101
1ZA6D	100
2PA4D	33
2PA4D	34
2PA4D	37
2PA4D	22
2PA4D	24
2PA4D	26
2PA4D	28
2PA4D	29
1Y1QA	1076
2BVCC	217
2BVCC	196
2BVCC	186
1NFRD	159
1NFRD	166
1NFRD	163
4GSAB	119
4GSAB	128
4GSAB	304
4GSAB	303
4GSAB	124
4GSAB	306
4GSAB	305
4GSAB	307
4GSAB	28
4GSAB	29
4GSAB	30
4GSAB	32
4GSAB	31
4GSAB	132
4GSAB	96
4GSAB	94
4GSAB	92
2NIPA	130
2NIPA	127
2NIPA	129
1Q7GB	149
1Q7GB	343
1Q7GB	346
2HNVB	36
1U0EA	156
1U0EA	540
1U0EA	541
1U0EA	544
1U0EA	215
1U0EA	216
1U0EA	214
1U0EA	512
1U0EA	511
1U0EA	518
1U0EA	515
1U0EA	514
1U0EA	390
1U0EA	392
1U0EA	436
1U0EA	389
1U0EA	388
1U0EA	353
1U0EA	352
1U0EA	357
2FHNY	263
2FHNY	264
2FHNY	294
2FHNY	272
2FHNY	277
2FHNY	278
2FHNY	279
1NFRD	203
1NFRD	226
1NFRD	230
1NFRD	228
1NFRD	236
1NFRD	235
1NFRD	237
1IBVE	66
1IBVE	69
1IBVE	70
1IBVE	71
1LWDB	272
1LWDB	273
1LWDB	275
1LWDB	276
1LWDB	279
1LWDB	212
1LWDB	215
1LWDB	139
1LWDB	216
1LWDB	213
1LWDB	214
1LWDB	219
1LWDB	218
1LWDB	251
1LWDB	252
1LWDB	259
1LWDB	140
1LWDB	256
1LWDB	255
1LWDB	141
1YUTB	77
1YUTB	17
1YUTB	18
1YUTB	15
1YUTB	16
1YUTB	13
1YUTB	14
1YUTB	12
1YUTB	41
1YUTB	83
1YUTB	80
1YUTB	81
1YUTB	87
1YUTB	84
1YUTB	85
1YUTB	49
1YUTB	45
1YUTB	44
1YUTB	46
1YUTB	10
1YUTB	9
1YUTB	73
1YUTB	74
1YUTB	88
1LTXR	293
1LTXR	290
2BYUI	62
2BYUI	63
2BYUI	127
2BYUI	128
2BYUI	129
1MZNA	426
1MZNA	419
2HYBA	81
1R2TB	13
1R2TB	14
1R2TB	64
1URCB	270
1URCB	268
1URCB	267
1URCB	266
1UYRA	2002
1UYRA	1975
1UYRA	1976
1UYRA	2022
1UYRA	1786
1UYRA	1787
1UYRA	1788
1UYRA	1705
1UYRA	1702
1UYRA	1997
1UYRA	1708
1UYRA	2001
1UYRA	1741
1UYRA	1742
1UYRA	1744
1UYRA	1738
1UYRA	1737
1GU9F	79
1GU9F	83
1GU9F	104
1GU9F	103
1GU9F	102
2OFCA	92
2OFCA	23
2OFCA	21
2OFCA	87
2OFCA	89
2GGEG	261
1YKPJ	349
1YKPJ	473
1YKPJ	475
1YKPJ	400
1YKPJ	462
1GUFA	319
1GUFA	295
1GUFA	320
1GUFA	321
1TABE	215
1TABE	216
1TABE	213
2E8TA	79
2E8TA	151
2E8TA	82
2E8TA	83
2E8TA	109
2E8TA	173
2E8TA	106
2E8TA	105
2E8TA	144
2E8TA	145
2E8TA	147
2E8TA	148
2E8TA	142
1GT8A	115
1GT8A	81
1GT8A	956
1GT8A	99
1GT8A	92
1GT8A	495
1GT8A	498
1GT8A	497
1GT8A	491
1GT8A	997
1GT8A	494
1Z2LB	230
1Z2LB	228
1Z2LB	229
1Z2LB	231
1Z2LB	233
1GBUD	35
1GBUD	36
1GBUD	34
1GBUD	37
1WDCB	19
1WDCB	96
1WDCB	93
1WDCB	92
1WDCB	23
2IBIA	503
2IBIA	504
2IBIA	501
2IBIA	359
2IBIA	442
1NPBB	67
1NPBB	66
1NPBB	69
1NPBB	68
1NPBB	7
1H6BB	325
1E14M	266
1E14M	220
1E14M	224
1E14M	225
1E14M	228
1G0RA	23
1G0RA	27
1G0RA	28
1G0RA	29
1FOLB	405
1FOLB	406
1FOLB	402
1FOLB	366
1FOLB	398
1E67C	116
1E67C	114
1E67C	115
1E67C	119
6GSYB	69
6GSYB	78
6GSYB	58
6GSYB	56
6GSYB	55
6GSYB	70
6GSYB	71
6GSYB	74
1HNBA	78
1HNBA	77
1GNWA	66
1GNWA	69
1GNWA	68
1GNWA	64
1GNWA	65
1GNWA	72
1GNWA	73
1GNWA	76
1U3AB	29
1U3AB	30
1U3AB	31
1VHAA	152
1VHAA	3
1VHAA	150
1VHAA	6
1VHAA	5
1VHAA	4
1VHAA	52
1VHAA	9
1VHAA	8
1VHAA	54
1ORTH	318
1ORTH	58
1ORTH	57
1IV3C	409
1IV3C	446
1IV3C	407
1ORTH	93
1ORTH	92
1ORTH	88
1ORTH	89
1MFBH	353
1MFBH	354
2DR1B	79
2DR1B	77
2DR1B	43
2DR1B	27
2DR1B	207
2DR1B	28
2DR1B	215
2DR1B	213
2DR1B	214
2DR1B	257
2DR1B	256
1P2JI	38
1H6CA	324
1H6CA	325
1T5XA	113
1T5XA	8
1T5XA	144
1T5XA	145
1JOFA	303
1DJUA	241
1DJUA	239
1DJUA	261
1DJUA	59
1DJUA	264
2FEND	289
2FEND	249
2FEND	253
2FEND	15
2FEND	14
1GU9F	126
1GU9F	129
1FZHD	278
1FZHD	319
1FZHD	114
1FZHD	113
1FZHD	110
1FZHD	157
1FZHD	154
1FZHD	161
1FZHD	163
1FZHD	160
1FZHD	235
1FZHD	58
1FZHD	215
1FZHD	57
1FZHD	56
1FZHD	177
1FZHD	176
1FZHD	109
1FZHD	173
1FZHD	106
1FZHD	105
1FZHD	187
1FZHD	52
2PRCM	215
2PRCM	213
2PRCM	214
2PRCM	219
2PRCM	217
2PRCM	218
2PRCM	220
2PRCM	221
2PRCM	222
2PRCM	223
1OM4A	687
1OM4A	600
1OM4A	634
1OM4A	631
1OM4A	595
1MMVB	600
1MMVB	631
1MMVB	595
1MMVB	596
1MMVB	651
1ORVA	661
1ORVA	706
1ORVA	735
1ORVA	734
1ORVA	736
1ORVA	713
1ORVA	714
1TU7B	49
1TU7B	68
1TU7B	47
1TU7B	62
1KMIY	110
1KMIY	111
1KMIY	109
1KMIY	108
1CNZA	195
1O5IA	147
1O97C	126
1O97C	128
1O97C	121
1O97C	123
1R0BJ	114
1G2IC	474
1M4SB	383
1M4SB	381
1M4SB	382
1M4SB	380
1M4SB	282
1M4SB	88
1YQZA	418
1YQZA	419
1YQZA	325
1YQZA	295
1YQZA	426
1YQZA	421
1YQZA	420
1YQZA	423
1YQZA	422
1NMOB	216
1NMOB	245
1NMOB	247
1NMOB	246
1H4IC	267
1H4IC	271
1H4IC	273
1O7JC	240
1O7JC	280
1O7JC	283
1O7JC	282
1O7JC	170
1O7JC	171
1O7JC	172
1O7JC	173
1O7JC	64
1O7JC	248
1O7JC	100
1O7JC	250
1O7JC	97
1O7JC	221
1O7JC	251
1O7JC	96
1O7JC	222
1O7JC	252
1O7JC	223
1O7JC	224
1O7JC	301
1O7JC	226
1O7JC	304
1O7JC	227
1O7JC	230
1O7JC	228
1O7JC	169
1O7JC	168
1O7JC	277
1O7JC	278
1O7JC	279
1O7JC	232
1O7JC	233
1O7JC	254
1O7JC	236
1O7JC	256
1O7JC	237
2FJAC	2527
2FJAC	2539
2FJAC	2534
2FJAC	2537
1O7JC	195
1O7JC	187
1O7JC	159
1O7JC	197
1O7JC	196
1O7JC	283
1O7JC	192
1O7JC	180
1O7JC	181
1O7JC	183
1O7JC	198
1O7JC	184
1O7JC	199
1O7JC	185
1O7JC	132
1O7JC	133
1O7JC	136
1O7JC	158
1O7JC	191
1O7JC	190
1O7JC	170
1O7JC	174
1O7JC	43
1O7JC	175
1O7JC	172
1O7JC	173
1O7JC	130
1O7JC	128
1O7JC	122
1O7JC	129
2FJAC	2149
2FJAC	2110
2FJAC	2151
2FJAC	2067
2FJAC	2062
2FJAC	2068
2FJAC	2363
2FJAC	2364
2FJAC	2089
1GUMB	67
1GUMB	69
1GUMB	70
1GUMB	73
1IV1C	332
1IV1C	333
1IV1C	330
1IV1C	331
1IV1C	297
2GNUH	34
2GNUH	37
2GNUH	27
2GNUH	30
2GNUH	31
1O9KF	699
2GNUH	110
2FZFB	149
1CVID	4109
1CVID	4107
1CVID	4113
1CVID	4111
1CVID	4078
1CVID	4082
1CVID	4085
1CVID	4086
1UDUA	683
1UDUA	684
1UDUA	680
2E8QA	114
2E8QA	115
2E8QA	112
2E8QA	113
2E8QA	19
2E8QA	111
2E8QA	17
2E8QA	15
2E8QA	118
2E8QA	119
2E8QA	89
1FZ5F	144
1FZ5F	140
2PK6A	87
2PK6A	90
2PK6A	24
2PK6A	25
2PK6A	26
2PK6A	27
2PK6A	29
2BVIH	537
2BVIH	323
1DNUD	332
1DNUD	333
1DNUD	289
1DNUD	169
1DNUD	478
1DNUD	165
1DNUD	477
1DNUD	278
1DNUD	170
1DNUD	171
1DNUD	512
1DNUD	511
1DNUD	510
1DNUD	328
1DNUD	329
1DNUD	324
1DNUD	326
1DNUD	292
1DNUD	427
1DNUD	426
1DNUD	429
1DNUD	428
1DNUD	423
1DNUD	422
1DNUD	237
1DNUD	147
1DNUD	148
1UB5H	103
1UB5H	102
1UB5H	101
1UB5H	100
1KYOA	86
1KYOA	90
1KYOA	89
1KJ3H	10
1KJ3H	8
1YA7E	20
1YA7E	7
1YA7E	22
1YA7E	18
1YA7E	9
1YA7E	8
1P6LB	405
1P6LB	402
1P6LB	455
1YA7E	19
1YA7E	17
1YA7E	18
1YA7E	15
1YA7E	13
1YA7E	155
1YA7E	118
1YA7E	154
1YA7E	21
1YA7E	20
1YA7E	121
1X6VA	112
1X6VA	119
1X6VA	537
1X6VA	354
1BRLA	57
1BRLA	64
1BRLA	60
1BRLA	85
1BRLA	96
1BRLA	93
1BRLA	92
1BRLA	54
1BRLA	88
1BRLA	89
1SSTB	139
1SSTB	159
1SSTB	154
1HXFH	135
1HXFH	137
1HXFH	159
1L8HD	59
1S80E	102
1KKLA	276
1S80E	177
1S80E	159
1S80E	203
1S80E	126
1YA7E	132
1YA7E	81
1YA7E	84
1YA7E	30
1OP3M	35
1L8HD	83
1IILA	112
1IILA	113
1IILA	107
1IILA	106
1IILA	105
1IILA	149
1OVXA	44
1OVXA	35
1OVXA	33
1OVXA	34
1OVXA	28
1OVXA	37
1OVXA	12
1OVXA	30
1OVXA	32
1OVXA	41
1OVXA	31
1OVXA	40
1ADCA	318
1ADCA	316
1ADCA	317
1ADCA	314
1ADCA	315
1ADCA	292
1JVMA	77
1JVMA	80
1JVMA	76
1V4LF	245
1V4LF	243
1RTIB	262
1RTIB	258
1RTIB	52
1RTIB	259
1OAXJ	107
1OAXJ	106
1OAXJ	105
1OAXJ	99
2OWLB	119
2OWLB	120
1PPJA	83
1PPJA	80
1PPJA	61
1PPJA	84
1PPJA	85
1GXFB	459
1GXFB	62
1GXFB	461
1GXFB	460
1GXFB	462
1GXFB	463
1GXFB	464
1GXFB	465
1GXFB	466
1KKLA	163
1KKLA	160
1IHDC	216
1IHDC	218
1IHDC	245
1IHDC	242
1IHDC	246
1IHDC	271
2BQVB	150
2BQVB	126
2BQVB	127
2BQVB	124
2JATB	59
1S1UB	262
1S1UB	258
1S1UB	259
1T0AC	48
1T0AC	11
1T0AC	10
1T0AC	7
1T0AC	6
1T0AC	52
1T0AC	9
2BANB	262
2BANB	261
2BANB	258
2BANB	54
1T0AC	132
2IY2B	42
2IY2B	53
1ZYEL	78
1ZYEL	77
1ZYEL	43
1ZYEL	41
1ZYEL	104
1ZYEL	103
1ZYEL	73
1ZYEL	74
1ZYEL	75
1XVCE	55
1XVCE	119
1XVCE	61
1XVCE	125
1XVCE	126
1XVCE	128
1XVCE	121
1XVCE	124
1XVCE	129
1XVCE	120
1XVCE	143
1XVCE	144
1XVCE	147
1XVCE	140
1Q72H	35
1Q72H	33
2SPCB	43
2SPCB	97
2SPCB	44
2SPCB	47
2A8MB	301
2A8MB	295
2A8MB	165
2A8MB	271
2A8MB	162
2A8MB	163
2A8MB	164
2A8MB	298
2A8MB	299
2NX3C	108
2NX3C	107
2NX3C	103
2NX3C	48
2NX3C	47
2NX3C	50
2BFMD	282
2BFMD	274
2IZ5D	114
2IZ5D	113
2IZ5D	110
2IZ5D	118
2IZ5D	109
2IZ5D	108
2J4WL	117
2J4WL	133
2J4WL	118
2J4WL	119
2F80B	87
2F80B	49
2F80B	90
2F80B	24
2F80B	25
2F80B	26
2F80B	27
2F80B	29
2F80B	5
2F80B	9
1GHYL	7
1GHYL	4
1J32B	245
1J32B	242
1ZTXL	135
1ZTXL	137
1ZTXL	174
1ZYEL	136
1OI4A	96
1OI4A	99
1AJDA	112
1AJDA	436
1AJDA	373
1AJDA	375
1AJDA	374
1AJDA	401
1AJDA	59
1AJDA	414
2J58D	160
2J58D	99
2B5JA	536
2B5JA	496
2B5JA	542
2B5JA	494
2B5JA	543
1BO4A	157
1BO4A	109
1BO4A	107
1BO4A	94
2GL0F	85
2GL0F	27
2GL0F	28
2GL0F	29
2GL0F	30
2GL0F	54
1N8KB	316
1N8KB	292
2GL0F	116
2GL0F	139
2GL0F	118
2GL0F	96
1NNRA	58
1NNRA	112
1NNRA	64
1NNRA	65
1NNRA	63
1NNRA	61
1NNRA	67
1NNRA	66
1NNRA	69
1NNRA	68
1IPKB	64
1IPKB	149
1IPKB	140
1IPKB	141
1FWSB	2130
1FWSB	2103
1FWSB	2104
1FWSB	2127
1FWSB	2107
1FWSB	2108
1FWSB	2048
1UW9T	17
1UW9T	13
1UW9T	14
1INHB	103
1INHB	102
1INHB	99
1INHB	101
1INHB	100
1INHB	126
1INHB	128
1INHB	166
1INHB	164
1CPCB	38
1CPCB	42
1CPCB	41
1CPCB	101
1CPCB	100
1CPCB	97
1CPCB	45
1CPCB	94
1CPCB	3
1CPCB	5
2BT4G	1215
2BT4G	1282
2BT4G	1317
2BT4G	1218
2BT4G	1257
2IO0A	474
2IO0A	479
2IO0A	440
2IO0A	441
2IO0A	414
2IO0A	413
2IO0A	412
2IO0A	411
2FLQB	337
2FLQB	307
1E0UB	300
1E0UB	293
1E0UB	296
1E0UB	292
1E0UB	291
1E0UB	297
1TK3A	661
1TK3A	706
1TK3A	735
1TK3A	734
1TK3A	737
1TK3A	736
1TK3A	733
1M3KB	383
1M3KB	381
1M3KB	382
1M3KB	380
1M3KB	86
1M3KB	87
1M3KB	88
2ODFA	128
2NPPB	329
2NPPB	285
2NPPB	288
2NPPB	286
2NPPB	287
1CI4A	47
1CI4A	46
1XX7B	35
1XX7B	36
1XX7B	39
1XX7B	130
1XX7B	127
1XX7B	29
1XX7B	32
1XX7B	75
1C2YR	58
1C2YR	57
1C2YR	52
1C2YR	53
1C2YR	54
1MQTB	215
1FO6C	247
1FO6C	246
1FO6C	179
1FO6C	178
1FO6C	177
1FO6C	176
1FO6C	173
1FO6C	221
1BDRB	87
1BDRB	24
1BDRB	26
1BDRB	27
1BDRB	29
1BDRB	5
2HMTA	17
2HMTA	16
2HMTA	21
2HMTA	103
2HPPH	159
1OCZR	42
1W21C	2145
1W21C	2143
1PD21	65
1PD21	62
1PD21	63
1PD21	61
1PD21	67
1PD21	66
1PD21	48
1PD21	69
1PD21	47
1PD21	70
2MHBB	35
2MHBB	36
2MHBB	34
2MHBB	37
2NQUB	207
2NQUB	208
2NQUB	211
1O7WA	361
1O7WA	190
1O7WA	188
2FRMB	171
2FRMB	248
1KECA	35
1KECA	34
1KECA	39
1KECA	38
1KECA	43
1KECA	42
1KECA	41
1KECA	31
1KECA	19
1KECA	17
1KECA	18
1KECA	15
1KECA	16
1KECA	11
1KECA	20
1KECA	96
1KECA	93
1KECA	10
1KECA	45
1TU3G	825
1TU3G	822
1TU3G	823
1TU3G	826
1TU3G	819
1OFBA	114
1OFBA	113
1OFBA	120
1OFBA	188
1OFBA	180
1OFBA	183
1OFBA	184
1OFBA	185
1N0FH	98
1N0FH	99
1N0FH	132
1N0FH	138
1N0FH	131
1N0FH	28
1N0FH	30
2F9HB	77
2F9HB	27
2F9HB	29
2F9HB	31
2F9HB	83
2F9HB	80
2F9HB	81
1ES0A	144
1W3TC	107
1W3TC	104
1W3TC	103
1W3TC	48
1YKLB	475
1YKLB	400
1YKLB	462
1BGMK	474
1BGMK	467
1BGMK	441
2D60A	34
1T8MB	39
1T8MB	14
1T8MB	38
2TMKB	67
2TMKB	68
2TMKB	64
2TMKB	70
2TMKB	71
1B27D	32
1B27D	40
1B27D	36
1B27D	34
1B27D	37
1G6WB	187
1G6WB	162
1G6WB	182
1G6WB	183
1G6WB	186
2CH7A	336
2CH7A	335
2CH7A	388
2CH7A	385
2CH7A	360
2CH7A	366
2CH7A	364
2CH7A	363
2CH7A	367
2CH7A	356
2CH7A	359
1Z0GF	446
1RQXC	43
1RQXC	41
1RQXC	40
1RQXC	44
1RQXC	47
1RQXC	46
1YKLB	456
2EWDA	171
2EWDA	249
2EWDA	252
2OTCC	57
2OTCC	56
2OTCC	316
2OTCC	317
2OTCC	55
2OTCC	61
2OTCC	54
1MEPA	59
1MEPA	108
1MEPA	91
1MEPA	74
1MEPA	76
2OTCC	91
2OTCC	88
2BKRA	91
2BKRA	29
1Q4GB	334
1Q4GB	541
1U0WB	244
1U0WB	246
1U0WB	139
1YQQB	90
1YQQB	195
1YQQB	194
1YQQB	196
1YQQB	193
1YQQB	89
1OH2Q	245
1OH2Q	229
1OH2Q	208
1OH2Q	209
1OH2Q	183
1OH2Q	184
1OH2Q	185
1OH2Q	186
1LV8A	202
1LV8A	205
1LV8A	200
1LV8A	201
1LV8A	197
1LV8A	198
1LV8A	88
1LV8A	89
1LV8A	135
1PTSA	58
1PTSA	57
1PTSA	92
1PTSA	74
1PTSA	75
1PTSA	76
1C9LB	258
1IRUP	78
2EILD	64
2EILD	60
2EILD	48
2EILD	45
2EILD	44
2ORVB	146
2ORVB	161
2ORVB	186
4FISA	58
4FISA	62
1NTMB	94
1NTMB	93
1NTMB	90
1QBUB	97
1QBUB	90
1QBUB	24
1QBUB	25
1QBUB	27
2GK4B	17
2GK4B	18
2GK4B	16
2A69A	42
2A69A	41
2A69A	65
1DZRA	134
1DZRA	49
1DZRA	48
1DZRA	133
1DZRA	46
1DZRA	51
1DZRA	52
1DZRA	50
1DQ9A	689
1DQ9A	540
1DQ9A	765
1DQ9A	766
1DQ9A	767
1DQ9A	558
1DQ9A	559
1DQ9A	557
1DQ9A	560
1DQ9A	808
1DQ9A	567
1DQ9A	563
1DQ9A	564
1M1YF	132
1M1YF	131
1M1YF	130
1M1YF	129
2D60A	95
3BCCD	201
1L8HD	49
1L8HD	52
1L8HD	53
1L8HD	74
1I3OC	281
1I3OC	179
1I3OC	285
1I3OC	284
1I3OC	283
1I3OC	286
1I3OC	267
1I3OC	266
1I3OC	274
1I3OC	275
1I3OC	276
1I3OC	277
1I3OC	182
1I3OC	278
1I3OC	279
1I3OC	185
1X0VB	262
1X0VB	152
1X0VB	150
1X0VB	222
1X0VB	225
1X0VB	226
1X0VB	189
1X0VB	162
1X0VB	259
1X0VB	254
1X0VB	255
1KQ4D	151
1KQ4D	70
1KQ4D	74
1XTTA	98
1XTTA	97
1XTTA	127
1XTTA	96
1FZ5F	125
1FZ5F	121
1FZ5F	58
1FZ5F	119
1FZ5F	61
1XCGB	59
1XCGB	58
1XCGB	39
1XCGB	38
1XCGB	41
1XCGB	61
2O28B	156
2O28B	154
2O28B	86
2O28B	121
2O28B	120
11GSB	64
11GSB	67
11GSB	66
2JESA	285
2JESA	283
2JESA	343
2JESA	375
2JESA	376
2JESA	263
2JESA	259
1XTTA	202
1XTTA	203
1XTTA	205
1XTTA	206
1JMEA	104
1KQ4D	59
1KQ4D	58
1KQ4D	56
1KQ4D	55
1KQ4D	159
1KQ4D	158
1KQ4D	83
1KQ4D	86
1KQ4D	84
1KQ4D	85
1KQ4D	26
1KQ4D	27
1KQ4D	28
1YLIA	36
1YLIA	37
1YLIA	40
1YLIA	64
1R3KA	34
1R3KA	98
1R3KA	97
1R3KA	96
1R3KA	95
1R3KA	94
1R3KA	91
1YHMA	125
1YHMA	126
1YHMA	122
1YHMA	129
1YHMA	133
2JESA	86
2JESA	87
2JESA	55
2JESA	91
2JESA	90
2JESA	53
2JESA	54
2GNUM	247
2GNUM	270
2GNUM	219
2GNUM	266
2GNUM	220
2GNUM	251
2GNUM	222
2GNUM	223
2GNUM	254
1HBSB	40
1HBSB	35
1HBSB	36
1HBSB	39
1HBSB	37
3HHRC	124
1P7ZB	427
1P7ZB	426
1P7ZB	429
1P7ZB	420
1P7ZB	423
1P7ZB	422
1P7ZB	424
1P7ZB	116
1P7ZB	383
1P7ZB	384
1P7ZB	381
1P7ZB	380
1P7ZB	435
1P7ZB	432
1P7ZB	385
1P7ZB	430
1P7ZB	122
1P7ZB	123
1P7ZB	446
1P7ZB	447
1P7ZB	449
1P7ZB	241
1P7ZB	245
1P7ZB	242
1P7ZB	246
1P7ZB	238
1P7ZB	212
1P7ZB	319
1P7ZB	316
1P7ZB	314
1P7ZB	315
1P7ZB	312
1P7ZB	311
1P7ZB	418
1P7ZB	174
1P7ZB	173
1P7ZB	320
1P7ZB	117
1P7ZB	118
1P7ZB	121
1P7ZB	122
1P7ZB	123
1P7ZB	124
1P7ZB	120
1NVMD	196
1OH2Q	439
1OH2Q	438
1OH2Q	478
1OH2Q	477
1OH2Q	479
1OH2Q	427
1OH2Q	426
1OH2Q	440
1DWQA	43
1RDTD	444
1RDTD	440
1RDTD	443
1RDTD	439
1A0GA	148
1A0GA	149
1A0GA	24
1A0GA	25
1A0GA	26
1A0GA	27
1J2QA	132
1J2QA	133
1J2QA	12
1J2QA	83
1J2QA	81
1J2QA	131
1J2QA	130
1J2QA	84
1J2QA	123
1J2QA	23
1J2QA	27
1J2QA	30
1SDKC	35
1SDKC	31
1IRUP	152
1GXJB	570
1GXJB	557
1GXJB	567
1GXJB	572
1GXJB	568
1GXJB	553
1MV8B	331
1MV8B	158
1MV8B	271
1MV8B	161
1MV8B	160
1MV8B	171
1MV8B	172
1MV8B	173
1MV8B	221
1MV8B	327
1MV8B	324
1MV8B	10
1MV8B	126
1MV8B	300
1MV8B	269
1MV8B	268
1MV8B	267
1MV8B	46
1SIVB	25
1SIVB	26
1SIVB	27
1SIVB	50
1KCFA	140
1KCFA	141
1G1LB	33
1G1LB	34
1G1LB	37
1G1LB	27
1G1LB	28
1G1LB	29
1G1LB	32
1EXZB	223
1YF6L	194
1YF6L	193
1YF6L	230
1YF6L	232
1YF6L	231
1YF6L	234
1YF6L	233
1YF6L	213
1YF6L	217
1YF6L	218
1YF6L	222
1YF6L	223
1YF6L	224
1YF6L	227
1YF6L	229
1EV2H	285
1EV2H	346
1EV2H	284
1EV2H	347
1EV2H	288
1EV2H	286
1EV2H	287
1XU3F	143
1XU3F	144
1XU3F	147
1XU3F	140
1YKEB	77
1YKEB	80
1YKEB	5
1XU3F	59
1XU3F	58
1XU3F	55
1XU3F	119
1XU3F	62
1J1EB	260
1J1EB	261
1J1EB	240
1J1EB	244
1J1EB	264
2J5KB	65
1HBUE	366
1HBUE	365
1HBUE	364
1HBUE	363
1HBUE	369
1HBUE	368
1HBUE	367
1HBUE	370
1HBUE	345
1HBUE	316
1HBUE	317
1HBUE	264
1HBUE	320
1HBUE	321
2FAIA	511
2FAIA	509
2FAIA	508
1AHZB	531
1AHZB	535
1AHZB	501
1AHZB	500
1AHZB	499
1AHZB	498
1AHZB	463
1AHZB	464
1AHZB	428
1AHZB	257
1AHZB	259
1AHZB	254
1AHZB	253
1AHZB	256
1P1FA	338
1P1FA	340
1P1FA	107
1P1FA	106
1P1FA	435
1P1FA	436
1P1FA	434
1P1FA	432
1P1FA	437
1P1FA	440
1P1FA	441
2H3BB	280
2H3BB	197
2H3BB	196
2H3BB	157
2H3BB	198
2H3BB	199
2H3BB	245
2H3BB	244
2H3BB	243
2H3BB	242
2H3BB	248
2H3BB	247
2H3BB	246
2H3BB	203
2H3BB	279
2H3BB	19
2H3BB	314
2H3BB	313
2H3BB	251
2H3BB	146
2H3BB	392
1ZJIA	1048
1ZJIA	1107
1ZJIA	1104
1T60E	156
1T60E	121
4PGAB	102
4PGAB	101
1YBFA	78
1YBFA	77
1YBFA	74
1AYYA	104
1AYYA	103
1AYYA	101
1AYYA	67
1AYYA	68
1AYYA	65
1HBUE	383
1HBUE	384
1HBUE	381
1HBUE	361
1HBUE	380
1HBUE	386
1HBUE	351
1HBUE	379
1W8RB	115
1W8RB	166
1W8RB	120
1KEPB	159
1KEPB	158
1KEPB	157
1KEPB	163
1KEPB	164
1KEPB	160
1HVKB	87
1HVKB	49
1HVKB	48
1HVKB	90
1HVKB	25
1HVKB	27
1HVKB	51
1HVKB	50
1X29B	263
1X29B	266
1X29B	265
1X29B	264
1X29B	49
1TLCA	151
1TLCA	126
1TLCA	127
1TLCA	205
1TLCA	167
1OZHD	33
1OZHD	34
1OZHD	38
1OZHD	82
1OZHD	447
1OZHD	32
1OZHD	56
1OZHD	55
1OZHD	451
1OZHD	452
1OZHD	422
1XGPC	16
1F4AD	474
2I4TA	159
2I4TA	157
2I4TA	43
2I4TA	64
2I4TA	65
2I4TA	67
2I4TA	68
2I4TA	3
2I4TA	180
2I4TA	4
2I4TA	71
2J7PE	260
2J7PE	112
2J7PE	113
2J7PE	111
2J7PE	229
2J7PE	232
2J7PE	231
2J7PE	233
2J7PE	256
2GGEG	79
2GGEG	282
1UPBC	35
1UPBC	36
1UPBC	33
1UPBC	83
1UPBC	86
1UPBC	87
1UPBC	438
1UPBC	128
1UPBC	56
1UPBC	467
1UPBC	468
1UPBC	89
2P9KD	263
2P9KD	37
2P9KD	38
2P9KD	41
2P9KD	9
2P9KD	259
2P9KD	8
2P9KD	256
1Z03C	215
1Z03C	391
1Z03C	394
1Z03C	377
1HKXC	450
1HKXC	452
1HKXC	466
1HKXC	470
1HKXC	468
1HKXC	430
1USLA	77
1USLA	105
1USLA	80
1USLA	86
1USLA	87
1USLA	48
1USLA	45
1USLA	47
1USLA	46
1USLA	71
1USLA	73
1USLA	74
1USLA	88
1USLA	89
2IHPB	87
1N61E	215
1N61E	219
1N61E	217
1N61E	33
1N61E	218
1N61E	387
1N61E	700
1N61E	704
1N61E	269
1N61E	701
1N61E	268
1N61E	705
1N61E	694
1N61E	300
1N61E	301
1N61E	698
1N61E	697
1N61E	27
1N61E	271
1N61E	734
1N61E	736
1N61E	30
1N61E	529
1N61E	528
2O7EC	85
2O7EC	405
2O7EC	406
2O7EC	401
2O7EC	402
2O7EC	89
1N61E	674
1N61E	672
1N61E	799
1N61E	796
2O7EC	333
2O7EC	435
2O7EC	436
2O7EC	433
2O7EC	438
2O7EC	349
2O7EC	300
2O7EC	304
2O7EC	303
2O7EC	307
2O7EC	346
2O7EC	347
2O7EC	348
2O7EC	360
2O7EC	427
2O7EC	357
2O7EC	298
2O7EC	257
2O7EC	254
2O7EC	423
2O7EC	425
2BS9B	83
2HHFB	570
2HHFB	643
2HHFB	645
2HHFB	531
2HHFB	575
2HHFB	572
2HHFB	573
2HHFB	666
2HHFB	694
2HHFB	693
2HHFB	569
2HHFB	568
1Z54C	14
1Z54C	12
2DXQA	121
2DXQA	122
2DXQA	120
2DSAA	65
5TIMB	13
5TIMB	14
1UWAM	43
1UWAM	73
1UWAM	75
1PTMA	211
1PTMA	210
1PTMA	246
1UWAM	13
1UWAM	14
1UWAM	75
1UWAM	76
2D2RA	135
2D2RA	197
2D2RA	188
2D2RA	189
2P2NC	126
1UUVB	689
1UUVB	601
1UUVB	594
1UUVB	597
1UUVB	598
1UUVB	691
2FKNA	484
2FKNA	449
2FKNA	450
2FKNA	98
2FKNA	496
2FKNA	495
2FKNA	524
2FKNA	494
2FKNA	527
2SCUE	267
2SCUE	266
2SCUE	265
2SCUE	264
2SCUE	270
2SCUE	271
2SCUE	320
2SCUE	274
2SCUE	273
2JESI	286
2JESI	86
2JESI	87
2JESI	275
2JESI	278
2JESI	55
2JESI	94
2JESI	91
2JESI	90
2JESI	88
1SCEA	39
1SCEA	30
2Q0TC	38
2GE8B	58
2GE8B	54
2Q0TC	176
2Q0TC	173
1O01B	487
1O01B	489
1O01B	474
1O01B	473
1O01B	472
1O01B	448
1O01B	449
1O01B	267
1O01B	464
1O01B	468
1O01B	469
1SHQA	85
1SHQA	66
1SHQA	456
1SHQA	98
1SHQA	97
1SHQA	96
1SHQA	95
1Q0CA	17
1Q0CA	16
1Q0CA	80
1Q0CA	249
1Q0CA	247
1Q0CA	252
1Q0CA	245
1Q0CA	247
2A8LB	269
2A8LB	127
2A8LB	301
2A8LB	304
2A8LB	271
1Z03C	110
1Z03C	111
1Z03C	109
1Z03C	108
1Z03C	107
1Z03C	106
1Z03C	105
1Z03C	86
1Z03C	87
1Z03C	122
1Z03C	123
1Z03C	124
1Z03C	90
1Z03C	88
1Z03C	89
1LWUJ	132
1LWUJ	133
1LWUJ	136
1LWUJ	129
1LWUJ	157
1LWUJ	153
1TU0D	114
1TU0D	141
2P9KD	262
2P9KD	177
2P9KD	244
2P9KD	269
2P9KD	243
2P9KD	266
2P9KD	265
2P9KD	247
2P9KD	180
2P9KD	181
2P9KD	184
2P9KD	258
2P9KD	259
1G7PA	117
1G7PA	96
1G7PA	235
1G7PA	238
2JESI	285
2JESI	270
2JESI	273
2JESI	269
2JESI	266
2JESI	325
2A9DB	383
2A9DB	430
2A9DB	437
2A9DB	438
1QAXB	782
1QAXB	830
1QAXB	831
1QAXB	580
1QAXB	582
1QAXB	581
1QAXB	583
1QAXB	584
1QAXB	829
1QAXB	714
1QAXB	561
1QAXB	563
1Y53X	78
1Y53X	77
1Y53X	64
1Y53X	65
1Y53X	63
1Y53X	94
1Y53X	93
1Y53X	51
1Y53X	50
1LUCB	64
1LUCB	63
1LUCB	60
1LUCB	85
1LUCB	97
1LUCB	96
1LUCB	45
1LUCB	93
1LUCB	92
1LUCB	88
1LUCB	89
2AZTA	116
2AZTA	117
2AZTA	114
2AZTA	243
2AZTA	86
2AZTA	85
2AZTA	144
2AZTA	146
2AZTA	92
2AZTA	90
2AZTA	88
2AZTA	89
1LWUJ	157
1LWUJ	156
1LWUJ	152
1LWUJ	153
1LWUJ	143
1LWUJ	144
1LWUJ	145
1LWUJ	146
1LWUJ	147
1LWUJ	148
1LWUJ	149
1LWUJ	142
1LM8C	105
1LM8C	104
1P35A	58
1P35A	57
1LK6L	251
1LK6L	319
1LK6L	321
1N0EA	99
1N0EA	101
1N0EA	131
1N0EA	28
1N0EA	29
1N0EA	30
2IN5A	35
2IN5A	33
2IN5A	34
2IN5A	196
1L8HA	78
1L8HA	77
1L8HA	82
1L8HA	81
1L8HA	85
1L8HA	49
1L8HA	48
1L8HA	51
1L8HA	52
1L8HA	53
1L8HA	74
2BFOA	282
2BFOA	272
2BFOA	274
2BFOA	273
2BFOA	275
1DGFD	142
1A3BH	137
1DGFD	68
1DGFD	352
2IDKC	86
2IDKC	85
2D2IA	315
2D2IA	244
2D2IA	207
2D2IA	208
2D2IA	237
1XAEA	106
1G57A	114
1G57A	110
1G57A	136
1G57A	111
1G57A	174
1G57A	109
[truncated: 52,809 more rows]
