# Supplementary material for: Predicting where Small Molecules Bind at Protein-Protein Interfaces
Source: PLoS One. 2013 Mar 7;8(3):e58583. doi: 10.1371/journal.pone.0058583 (PMC3591369; doi:10.1371/journal.pone.0058583)
Supplement: Table S5 — GO function terms+frequency that are found in the dataset of predicted overlap residues (predictionGOfunction.txt). (TXT) [file pone.0058583.s010.txt]

protein phosphatase 2A binding	1.0
flavin reductase activity	1.0
RNA binding	2.0
calcium ion binding	9.0
CoA hydrolase activity	1.0
protein phosphatase binding	1.0
calmodulin binding	2.0
enzyme inhibitor activity	2.0
ribosylpyrimidine nucleosidase activity	1.0
voltage-gated chloride channel activity	1.0
D-alanine:2-oxoglutarate aminotransferase activity	1.0
glutathione peroxidase activity	3.0
alcohol dehydrogenase (NAD) activity	2.0
ATP binding	12.0
NAD+ kinase activity	1.0
receptor binding	11.0
UTP:galactose-1-phosphate uridylyltransferase activity	1.0
beta-glucuronidase activity	1.0
interleukin-3 receptor activity	1.0
caspase inhibitor activity	1.0
racemase and epimerase activity, acting on carbohydrates and derivatives	1.0
Rab geranylgeranyltransferase activity	1.0
3-hydroxyacyl-CoA dehydrogenase activity	2.0
amino acid binding	3.0
SUMO activating enzyme activity	1.0
protein tyrosine kinase activity	4.0
GDP binding	2.0
sequence-specific DNA binding transcription factor activity	13.0
O-phospho-L-serine:2-oxoglutarate aminotransferase activity	1.0
metabotropic serotonin receptor binding	1.0
2-methylcitrate dehydratase activity	1.0
alpha,alpha-trehalose-phosphate synthase (UDP-forming) activity	1.0
hydroxypyruvate reductase activity	1.0
cobalt ion binding	3.0
kainate selective glutamate receptor activity	1.0
cystathionine beta-synthase activity	1.0
aromatic-amino-acid:2-oxoglutarate aminotransferase activity	1.0
anion:anion antiporter activity	1.0
ferrous iron binding	2.0
transcription coactivator activity	7.0
purine base binding	1.0
peptide binding	2.0
L-lactate dehydrogenase activity	1.0
transmembrane receptor protein serine/threonine kinase activity	2.0
type II transforming growth factor beta receptor binding	1.0
integrin binding	1.0
actin filament binding	2.0
histone acetyltransferase binding	2.0
microtubule plus-end binding	1.0
sequence-specific DNA binding	6.0
mu-type opioid receptor binding	1.0
cyclin-dependent protein kinase activity	1.0
double-stranded DNA binding	3.0
SUMO-specific protease activity	3.0
microtubule motor activity	1.0
hydroperoxide reductase activity	2.0
transforming growth factor beta receptor binding	3.0
CTP synthase activity	1.0
A-type (transient outward) potassium channel activity	1.0
polynucleotide 5'-phosphatase activity	1.0
L-lactate dehydrogenase (cytochrome) activity	1.0
L-fucose isomerase activity	1.0
GTP-dependent protein binding	1.0
DNA-directed RNA polymerase activity	8.0
microtubule binding	2.0
specific transcriptional repressor activity	4.0
MAP kinase kinase activity	1.0
glutamate-ammonia ligase activity	2.0
serotonin binding	1.0
DNA binding	18.0
hydrogenase (acceptor) activity	1.0
ornithine-oxo-acid transaminase activity	1.0
kinase activity	5.0
host cell surface receptor binding	1.0
RPTP-like protein binding	1.0
ornithine decarboxylase activity	1.0
guanyl-nucleotide exchange factor activity	4.0
calcium channel regulator activity	2.0
UDP-glucose:hexose-1-phosphate uridylyltransferase activity	1.0
calcium-dependent protein binding	1.0
general RNA polymerase II transcription factor activity	2.0
coproporphyrinogen oxidase activity	1.0
extracellular-glutamate-gated ion channel activity	1.0
glycine binding	1.0
endopeptidase activity	4.0
carbohydrate binding	3.0
chemoattractant activity	3.0
isocitrate lyase activity	1.0
triglyceride lipase activity	1.0
protein-glutamine gamma-glutamyltransferase activity	1.0
hypoxanthine phosphoribosyltransferase activity	2.0
oxidoreductase activity, acting on NADH or NADPH, quinone or similar compound as acceptor	2.0
myosin VI head/neck binding	1.0
histone methyltransferase activity (H3-K9 specific)	1.0
prostaglandin receptor activity	1.0
AF-2 domain binding	1.0
activating transcription factor binding	1.0
iron ion binding	2.0
thioesterase binding	1.0
inhibin beta-B binding	1.0
glycoprotein binding	4.0
histone deacetylase activity	1.0
threonine-type endopeptidase activity	2.0
transcription corepressor activity	3.0
metallocarboxypeptidase activity	1.0
protein transporter activity	1.0
ligand-dependent nuclear receptor activity	4.0
ubiquitin binding	2.0
peptide antigen binding	2.0
2,4-dienoyl-CoA reductase (NADPH) activity	1.0
methylmalonyl-CoA decarboxylase activity	1.0
protein anchor	1.0
bile acid binding	1.0
fatty-acyl-CoA binding	2.0
ATPase activity	2.0
aminoglycoside N-acetyltransferase activity	1.0
endodeoxyribonuclease activity	1.0
G-protein coupled receptor activity	1.0
thrombospondin receptor activity	1.0
1,3-beta-D-glucan receptor activity	1.0
alpha-amino-3-hydroxy-5-methyl-4-isoxazole propionate selective glutamate receptor activity	1.0
Rab GTPase activator activity	1.0
dCTP deaminase activity	1.0
I-SMAD binding	1.0
glycerate dehydrogenase activity	1.0
protein dimerization activity	1.0
formyl-CoA transferase activity	1.0
DNA topoisomerase (ATP-hydrolyzing) activity	1.0
phosphopantothenate--cysteine ligase activity	1.0
extracellular matrix binding	1.0
chorismate mutase activity	2.0
3-chloroallyl aldehyde dehydrogenase activity	1.0
2-C-methyl-D-erythritol 4-phosphate cytidylyltransferase activity	1.0
dihydropyrimidine dehydrogenase (NADP+) activity	1.0
activin receptor activity, type II	2.0
arachidonic acid binding	1.0
retinoid X receptor binding	1.0
homoserine dehydrogenase activity	1.0
toxin binding	1.0
Atg8 ligase activity	1.0
histone pre-mRNA DCP binding	1.0
protein binding	341.0
isoprenoid binding	1.0
dipeptidyl-peptidase activity	1.0
4-hydroxybenzoyl-CoA thioesterase activity	1.0
ubiquitin protein ligase binding	6.0
receptor signaling protein activity	1.0
damaged DNA binding	2.0
protein-lysine N-methyltransferase activity	1.0
RNA polymerase II transcription factor binding	1.0
cysteine desulfurase activity	1.0
Ras guanyl-nucleotide exchange factor activity	1.0
galactosylgalactosylxylosylprotein 3-beta-glucuronosyltransferase activity	1.0
ribonucleoside-diphosphate reductase activity	2.0
phospholipase A2 activity	1.0
serine-type endopeptidase inhibitor activity	4.0
adenine phosphoribosyltransferase activity	2.0
R-SMAD binding	1.0
cystathionine beta-lyase activity	2.0
molybdenum ion binding	4.0
ATP-dependent peptidase activity	1.0
unfolded protein binding	5.0
3-oxoacid CoA-transferase activity	1.0
antigen binding	3.0
methylated histone residue binding	1.0
retinol dehydrogenase activity	1.0
glycogen phosphorylase activity	1.0
oxidoreductase activity, acting on NADH or NADPH	1.0
voltage-gated potassium channel activity	1.0
glutamate binding	1.0
vascular endothelial growth factor receptor 2 binding	1.0
FMN binding	5.0
NADPH dehydrogenase (quinone) activity	2.0
fibronectin binding	1.0
protein complex binding	3.0
fatty acid binding	1.0
SH3 domain binding	1.0
kinase binding	1.0
pyruvate dehydrogenase (acetyl-transferring) kinase activity	1.0
metalloendopeptidase inhibitor activity	1.0
protein domain specific binding	3.0
aldehyde dehydrogenase (NAD) activity	2.0
hormone binding	1.0
protein self-association	1.0
myosin binding	1.0
Edg-2 lysophosphatidic acid receptor binding	1.0
PLC activating metabotropic glutamate receptor activity	1.0
apolipoprotein binding	1.0
ADP binding	2.0
tumor necrosis factor receptor binding	1.0
haptoglobin binding	1.0
apolipoprotein E binding	1.0
acetyl-CoA carboxylase activity	1.0
nucleoside binding	1.0
nucleoside-triphosphatase activity	1.0
cytoskeletal adaptor activity	1.0
follistatin binding	1.0
NAD binding	2.0
heparin binding	6.0
3',5'-cyclic-AMP phosphodiesterase activity	2.0
structural constituent of cytoskeleton	1.0
beta-amyloid binding	2.0
nitric-oxide synthase regulator activity	2.0
nuclear localization sequence binding	1.0
enzyme activator activity	4.0
ribosome binding	1.0
diamine N-acetyltransferase activity	1.0
cell surface binding	2.0
arginine binding	1.0
JUN kinase binding	1.0
insulin-like growth factor receptor binding	2.0
arabinose isomerase activity	1.0
ferrochelatase activity	2.0
outward rectifier potassium channel activity	1.0
tau-protein kinase activity	1.0
1,3-beta-D-glucan binding	1.0
primary amine oxidase activity	2.0
transcription regulator activity	2.0
cofactor binding	1.0
type 2 fibroblast growth factor receptor binding	2.0
alpha-tubulin binding	1.0
NAD+ ADP-ribosyltransferase activity	1.0
oxoglutarate dehydrogenase (succinyl-transferring) activity	1.0
estradiol 17-beta-dehydrogenase activity	3.0
carbonate dehydratase activity	1.0
transferrin receptor activity	1.0
phosphatase activator activity	1.0
RNA polymerase II transcription mediator activity	2.0
protein kinase A catalytic subunit binding	1.0
protein kinase binding	6.0
protein kinase activity	6.0
pyridoxal phosphate binding	8.0
interleukin-5 receptor activity	1.0
thioredoxin-disulfide reductase activity	1.0
2-dehydro-3-deoxy-phosphogluconate aldolase activity	1.0
cysteine-type endopeptidase inhibitor activity	2.0
tetrahydrobiopterin binding	1.0
ionotropic glutamate receptor activity	2.0
cytoskeletal protein binding	1.0
estrogen receptor binding	1.0
ankyrin binding	1.0
polyubiquitin binding	2.0
SMAD binding	1.0
RNA polymerase I transcription factor activity	1.0
thymidylate synthase (FAD) activity	1.0
allantoate deiminase activity	1.0
protein homodimerization activity	53.0
dimethylallyltranstransferase activity	1.0
calcium channel activity	1.0
chorismate synthase activity	1.0
mitogen-activated protein kinase kinase kinase binding	1.0
drug binding	5.0
adenylate cyclase activity	2.0
protein phosphatase type 2A regulator activity	2.0
hydrogen ion transporting ATP synthase activity, rotational mechanism	1.0
dihydrolipoyl dehydrogenase activity	1.0
ADP-sugar diphosphatase activity	1.0
pyruvate decarboxylase activity	1.0
coenzyme binding	1.0
di-trans,poly-cis-decaprenylcistransferase activity	1.0
orotate phosphoribosyltransferase activity	1.0
enoyl-CoA hydratase activity	2.0
deoxynucleoside kinase activity	1.0
interleukin-1 receptor activity	1.0
ribose-5-phosphate adenylyltransferase activity	1.0
cadmium ion binding	1.0
transketolase activity	1.0
troponin C binding	1.0
RAGE receptor binding	1.0
testosterone 17-beta-dehydrogenase (NADP+) activity	1.0
copper ion binding	5.0
gluconokinase activity	1.0
troponin I binding	1.0
Rho GTPase activator activity	2.0
MutLalpha complex binding	1.0
fibroblast growth factor 1 binding	1.0
lysine-tRNA ligase activity	1.0
nitric-oxide synthase binding	1.0
structural constituent of eye lens	1.0
type 1 fibroblast growth factor receptor binding	1.0
epidermal growth factor receptor binding	2.0
fibroblast growth factor receptor binding	2.0
tubulin binding	1.0
ornithine carbamoyltransferase activity	1.0
alpha-ketoacid dehydrogenase activity	1.0
metal ion binding	2.0
tryptophan-tRNA ligase activity	1.0
cytokine activity	6.0
isocitrate dehydrogenase (NADP+) activity	1.0
thiamine diphosphokinase activity	2.0
hydrolase activity, hydrolyzing O-glycosyl compounds	1.0
polysaccharide binding	1.0
pyruvate dehydrogenase (acetyl-transferring) activity	1.0
oxidoreductase activity, acting on a sulfur group of donors, NAD or NADP as acceptor	1.0
androgen receptor activity	1.0
L-aminoadipate-semialdehyde dehydrogenase activity	1.0
dystroglycan binding	1.0
proton-transporting ATPase activity, rotational mechanism	2.0
transferase activity, transferring phosphorus-containing groups	1.0
ribulose-bisphosphate carboxylase activity	1.0
ammonia transmembrane transporter activity	1.0
single-stranded DNA binding	4.0
transcription repressor activity	8.0
mannose binding	2.0
alkaline phosphatase activity	1.0
protein histidine kinase binding	1.0
calcium-dependent cysteine-type endopeptidase activity	1.0
bacterial cell surface binding	1.0
phosphopantothenoylcysteine decarboxylase activity	1.0
insulin receptor binding	2.0
peptidase activity	6.0
disulfide oxidoreductase activity	2.0
GTP cyclohydrolase I activity	2.0
MAP-kinase scaffold activity	1.0
receptor antagonist activity	1.0
transmembrane receptor activity	1.0
uridine nucleosidase activity	1.0
NADH dehydrogenase (ubiquinone) activity	1.0
promoter binding	6.0
signal sequence binding	1.0
DNA secondary structure binding	1.0
manganese ion binding	7.0
fructose-bisphosphate aldolase activity	2.0
voltage-gated cation channel activity	1.0
histidine-tRNA ligase activity	1.0
Rho guanyl-nucleotide exchange factor activity	2.0
cGMP-inhibited cyclic-nucleotide phosphodiesterase activity	1.0
succinate-semialdehyde dehydrogenase binding	1.0
catalase activity	1.0
lipoprotein particle receptor binding	1.0
dUTP diphosphatase activity	1.0
glucokinase activity	1.0
adenylosuccinate synthase activity	1.0
glutathione-disulfide reductase activity	1.0
thymidylate synthase activity	3.0
1-deoxy-D-xylulose-5-phosphate synthase activity	1.0
signal transducer activity	10.0
NADH binding	1.0
cystathionine gamma-lyase activity	1.0
eukaryotic cell surface binding	4.0
glutathione binding	1.0
serine-type endopeptidase activity	7.0
S-methyl-5-thioribose-1-phosphate isomerase activity	2.0
superoxide dismutase activity	3.0
flavin adenine dinucleotide binding	12.0
carboxy-lyase activity	2.0
phospholipid binding	2.0
superoxide dismutase copper chaperone activity	1.0
nitrate reductase activity	1.0
glucose-6-phosphate dehydrogenase activity	1.0
histidinol dehydrogenase activity	1.0
mRNA guanylyltransferase activity	1.0
platelet-derived growth factor receptor binding	2.0
androstan-3-alpha,17-beta-diol dehydrogenase activity	1.0
dTDP-glucose 4,6-dehydratase activity	1.0
transcription activator activity	12.0
nucleotidyltransferase activity	1.0
ubiquinone binding	1.0
peroxidase activity	3.0
farnesyltranstransferase activity	1.0
electron carrier activity	11.0
mechanically-gated ion channel activity	1.0
quinone binding	1.0
L-aspartate:2-oxoglutarate aminotransferase activity	1.0
Rab GTPase binding	1.0
glucose binding	3.0
fumarylacetoacetase activity	1.0
potassium ion binding	1.0
2 iron, 2 sulfur cluster binding	3.0
mRNA 3'-UTR binding	1.0
protease binding	10.0
GTP binding	11.0
dihydroneopterin aldolase activity	1.0
rhamnulose-1-phosphate aldolase activity	1.0
endoribonuclease activity	1.0
N-acetylgalactosamine binding	1.0
rRNA (pseudouridine-N3-)-methyltransferase activity	1.0
selenocysteine lyase activity	1.0
lipoprotein transporter activity	1.0
molecular_function	4.0
peroxisome matrix targeting signal-1 binding	1.0
deoxycytidine kinase activity	1.0
orotidine-5'-phosphate decarboxylase activity	2.0
virion binding	1.0
xanthine dehydrogenase activity	1.0
steroid hormone receptor activity	1.0
tumor necrosis factor receptor superfamily binding	1.0
glycine-tRNA ligase activity	1.0
arginase activity	1.0
Ran GTPase binding	1.0
retinol binding	1.0
ubiquitin thiolesterase activity	2.0
6,7-dimethyl-8-ribityllumazine synthase activity	1.0
phosphonoacetate hydrolase activity	1.0
methylglyoxal reductase (NADH-dependent) activity	1.0
beta-catenin binding	4.0
beta-galactosidase activity	1.0
carbamoyl-phosphate synthase activity	1.0
3',5'-cyclic-nucleotide phosphodiesterase activity	3.0
GTPase activator activity	3.0
tryptophan 2,3-dioxygenase activity	1.0
palmitoyl-CoA oxidase activity	1.0
pyrophosphatase activity	1.0
protein geranylgeranyltransferase activity	1.0
tumor necrosis factor receptor activity	1.0
deoxyhypusine synthase activity	1.0
Ran guanyl-nucleotide exchange factor activity	1.0
BMP receptor binding	1.0
L-tyrosine:2-oxoglutarate aminotransferase activity	1.0
co-SMAD binding	1.0
ephrin receptor activity	1.0
L-arabinose isomerase activity	1.0
NADP+ binding	1.0
heme binding	6.0
ATPase activity, coupled	2.0
dinucleotide insertion or deletion binding	1.0
NADP binding	4.0
TIR domain binding	1.0
myosin heavy chain binding	1.0
identical protein binding	27.0
methyltransferase activity	1.0
two-component response regulator activity	1.0
cytosine deaminase activity	1.0
ephrin receptor binding	1.0
pyridoxal kinase activity	2.0
formyltetrahydrofolate dehydrogenase activity	1.0
receptor activity	5.0
transcription factor binding	7.0
MAP kinase activity	1.0
protein serine/threonine kinase activator activity	1.0
S100 alpha binding	1.0
L-rhamnose isomerase activity	1.0
glutamate decarboxylase activity	2.0
chloride transmembrane transporter activity	1.0
endo-1,4-beta-xylanase activity	1.0
activin binding	2.0
adenosylmethionine decarboxylase activity	1.0
SH2 domain binding	1.0
4-aminobutyrate transaminase activity	2.0
alcohol dehydrogenase (NADP+) activity	1.0
acyl-CoA dehydrogenase activity	3.0
nitric-oxide synthase activity	2.0
ubiquitin-protein ligase activity	3.0
ion channel activity	1.0
nucleotide binding	2.0
ethanol binding	1.0
citrate (Si)-synthase activity	1.0
mRNA binding	2.0
isovaleryl-CoA dehydrogenase activity	1.0
L-leucine:2-oxoglutarate aminotransferase activity	1.0
inorganic anion exchanger activity	1.0
anion transmembrane transporter activity	1.0
histone methyltransferase activity (H3-K27 specific)	1.0
glutamate receptor activity	1.0
nucleoside kinase activity	2.0
kinesin binding	1.0
NADPH binding	3.0
structural constituent of muscle	1.0
immunoglobulin binding	1.0
vascular endothelial growth factor receptor 1 binding	2.0
caspase activator activity	1.0
NF-kappaB binding	1.0
butyryl-CoA dehydrogenase activity	1.0
inorganic diphosphatase activity	1.0
acyl-CoA oxidase activity	2.0
androgen receptor binding	2.0
SH3/SH2 adaptor activity	2.0
pyrroline-5-carboxylate reductase activity	1.0
ubiquinol-cytochrome-c reductase activity	2.0
axon guidance receptor activity	1.0
granulocyte colony-stimulating factor receptor binding	1.0
sulfate adenylyltransferase (ATP) activity	1.0
NEDD8 activating enzyme activity	1.0
protein C-terminus binding	5.0
ADP-ribose diphosphatase activity	1.0
oxidoreductase activity, acting on a sulfur group of donors, disulfide as acceptor	1.0
oxidoreductase activity, acting on phosphorus or arsenic in donors	1.0
metalloendopeptidase activity	1.0
phosphoprotein binding	2.0
water channel activity	1.0
triose-phosphate isomerase activity	1.0
3 iron, 4 sulfur cluster binding	3.0
protein phosphatase 2B binding	1.0
ionotropic glutamate receptor binding	1.0
ATPase activator activity	2.0
protein kinase C binding	1.0
potassium channel activity	1.0
guanine phosphoribosyltransferase activity	1.0
structural molecule activity	4.0
phosphopyruvate hydratase activity	1.0
protein binding, bridging	1.0
opsonin binding	1.0
pyrimidine deoxyribonucleotide binding	1.0
glutathione transferase activity	6.0
hormone activity	4.0
nitrile hydratase activity	1.0
translation elongation factor activity	3.0
antioxidant activity	2.0
glyoxylate reductase (NADP) activity	1.0
thioredoxin peroxidase activity	1.0
methionine adenosyltransferase activity	1.0
RNA polymerase II transcription factor activity	2.0
thiamine pyrophosphate binding	1.0
methylglyoxal synthase activity	1.0
ribonucleoprotein binding	1.0
protein N-terminus binding	5.0
receptor signaling protein tyrosine kinase activity	1.0
alcohol dehydrogenase activity, zinc-dependent	1.0
branched-chain-amino-acid transaminase activity	1.0
protein farnesyltransferase activity	2.0
ATP-dependent DNA helicase activity	2.0
glucose-6-phosphate isomerase activity	1.0
protein heterodimerization activity	9.0
double-stranded telomeric DNA binding	1.0
6,7-dihydropteridine reductase activity	1.0
thyroid hormone receptor binding	1.0
potassium channel inhibitor activity	1.0
nicotinamide phosphoribosyltransferase activity	1.0
cytidine deaminase activity	1.0
ARF guanyl-nucleotide exchange factor activity	1.0
phosphatidylinositol binding	1.0
interleukin-8 receptor binding	1.0
alanine racemase activity	1.0
transmembrane-ephrin receptor activity	1.0
precorrin-2 dehydrogenase activity	1.0
carbamoyl-phosphate synthase (glutamine-hydrolyzing) activity	1.0
mitogen-activated protein kinase kinase binding	1.0
aldehyde oxidase activity	1.0
S-adenosylmethionine-dependent methyltransferase activity	1.0
3-dehydro-L-gulonate-6-phosphate decarboxylase activity	1.0
estrogen response element binding	1.0
actin binding	4.0
3-methyl-2-oxobutanoate dehydrogenase (2-methylpropanoyl-transferring) activity	1.0
4-hydroxythreonine-4-phosphate dehydrogenase activity	1.0
cyclin binding	2.0
enzyme binding	10.0
vitamin D receptor binding	1.0
cyanate hydratase activity	1.0
DNA strand annealing activity	1.0
3-deoxy-7-phosphoheptulonate synthase activity	1.0
adenylylsulfate kinase activity	1.0
5'-deoxyribose-5-phosphate lyase activity	1.0
DNA bending activity	1.0
palmitoyl-CoA hydrolase activity	1.0
glutamate 5-kinase activity	1.0
peptidyl-prolyl cis-trans isomerase activity	1.0
N4-(beta-N-acetylglucosaminyl)-L-asparaginase activity	1.0
[heparan sulfate]-glucosamine 3-sulfotransferase 1 activity	1.0
p53 binding	3.0
cysteine-type endopeptidase activity	6.0
xanthine oxidase activity	1.0
GDP-mannose 4,6-dehydratase activity	1.0
receptor tyrosine kinase binding	1.0
4 iron, 4 sulfur cluster binding	4.0
argininosuccinate lyase activity	1.0
inositol-1(or 4)-monophosphatase activity	1.0
uridylate kinase activity	1.0
L-cysteine desulfhydrase activity	2.0
nucleotidase activity	1.0
RNA polymerase III transcription factor activity	1.0
alpha-catenin binding	1.0
cysteine-type peptidase activity	3.0
protein kinase B binding	1.0
methylglutaconyl-CoA hydratase activity	1.0
NAD(P)H dehydrogenase (quinone) activity	2.0
magnesium ion binding	20.0
acetolactate synthase activity	1.0
voltage-gated calcium channel activity	1.0
dihydrodipicolinate synthase activity	1.0
geranyltranstransferase activity	1.0
retinoid-X receptor activity	1.0
1-phosphatidylinositol binding	1.0
beta-ketoacyl-acyl-carrier-protein synthase III activity	1.0
uniporter activity	1.0
coreceptor activity	1.0
thymidylate kinase activity	1.0
biotin carboxylase activity	1.0
carboxylesterase activity	1.0
histone-lysine N-methyltransferase activity	1.0
catalytic activity	1.0
folic acid binding	1.0
estrogen receptor activity	1.0
purine-specific mismatch base pair DNA N-glycosylase activity	1.0
vitamin binding	1.0
PDZ domain binding	1.0
transforming growth factor beta receptor, pathway-specific cytoplasmic mediator activity	1.0
calcium-independent protein kinase C activity	1.0
prostaglandin-D synthase activity	1.0
aldehyde dehydrogenase [NAD(P)+] activity	1.0
chaperone binding	6.0
glucosamine 6-phosphate N-acetyltransferase activity	1.0
transcription cofactor activity	1.0
medium-chain-acyl-CoA dehydrogenase activity	1.0
chromatin binding	6.0
MHC protein binding	1.0
AMP binding	2.0
formate dehydrogenase activity	2.0
GTPase activity	10.0
G-protein beta/gamma-subunit complex binding	2.0
growth factor activity	7.0
cAMP-dependent protein kinase activity	1.0
glycine N-methyltransferase activity	1.0
zinc ion binding	17.0
hydroxymethylglutaryl-CoA synthase activity	1.0
oxidoreductase activity	2.0
vascular endothelial growth factor receptor binding	1.0
purine-nucleoside phosphorylase activity	2.0
3',5'-cyclic-GMP phosphodiesterase activity	2.0
molybdopterin cofactor binding	1.0
cytochrome-c oxidase activity	1.0
inositol-3-phosphate synthase activity	1.0
AT DNA binding	1.0
CCR2 chemokine receptor binding	1.0
threonine synthase activity	1.0
ligase activity	1.0
interleukin-1, Type I, activating receptor activity	1.0
3-oxoacyl-[acyl-carrier-protein] synthase activity	2.0
fibroblast growth factor receptor activity	1.0
dodecenoyl-CoA delta-isomerase activity	1.0
inhibin beta-A binding	1.0
serine-tRNA ligase activity	1.0
DNA-directed DNA polymerase activity	1.0
aminoglycoside 2'-N-acetyltransferase activity	1.0
tropomyosin binding	1.0
nucleoside-triphosphate diphosphatase activity	1.0
crossover junction endodeoxyribonuclease activity	1.0
nickel ion binding	1.0
acyl-CoA thioesterase activity	2.0
type I transforming growth factor beta receptor binding	1.0
collagen binding	2.0
protein serine/threonine kinase activity	4.0
chemokine activity	4.0
serine-type peptidase activity	3.0
cadherin binding	2.0
methylisocitrate lyase activity	1.0
sugar binding	2.0
lactoylglutathione lyase activity	2.0
