# Supplementary material for: Predicting where Small Molecules Bind at Protein-Protein Interfaces
Source: PLoS One. 2013 Mar 7;8(3):e58583. doi: 10.1371/journal.pone.0058583 (PMC3591369; doi:10.1371/journal.pone.0058583)
Supplement: Table S6 — GO biological process terms+frequency that are found in the dataset of predicted overlap residues (predictionGOprocess.txt). (TXT) [file pone.0058583.s011.txt]

mitochondrial electron transport, NADH to ubiquinone	1.0
glucose 6-phosphate metabolic process	2.0
response to pain	1.0
DNA damage response, signal transduction by p53 class mediator resulting in cell cycle arrest	3.0
basophil chemotaxis	1.0
positive regulation of MAP kinase activity	2.0
positive regulation of fibroblast proliferation	2.0
pyrimidine base metabolic process	4.0
protein import into nucleus	2.0
cell cycle arrest	7.0
activation of adenylate cyclase activity	1.0
endochondral ossification	1.0
polyamine metabolic process	3.0
response to drug	5.0
mitosis	2.0
cytoplasmic sequestering of transcription factor	2.0
aerotaxis	1.0
positive regulation of mitosis	4.0
transcription, DNA-dependent	19.0
BMP signaling pathway involved in heart induction	1.0
secretory columnal luminar epithelial cell differentiation involved in prostate glandular acinus development	1.0
active induction of host immune response by virus	1.0
microtubule cytoskeleton organization	1.0
JAK-STAT cascade	1.0
ammonium transport	1.0
barrier septum formation	1.0
regulation of endodeoxyribonuclease activity	1.0
protein sumoylation	1.0
phenylethylamine catabolic process	1.0
positive regulation of transcription from RNA polymerase II promoter	7.0
negative regulation of protein catabolic process	1.0
retinoic acid receptor signaling pathway	1.0
proteasomal ubiquitin-dependent protein catabolic process	8.0
RNA-dependent DNA replication	1.0
protein deglycosylation	1.0
behavior	1.0
ethanol oxidation	1.0
defense response to Gram-negative bacterium	1.0
signal transduction	39.0
ubiquitin-dependent protein catabolic process via the multivesicular body sorting pathway	2.0
positive regulation of protein phosphorylation	3.0
sensory perception of sound	2.0
aromatic amino acid family catabolic process to alcohol via Ehrlich pathway	1.0
protein ubiquitination involved in ubiquitin-dependent protein catabolic process	1.0
response to host immune response	1.0
nicotinamide metabolic process	1.0
anaphase-promoting complex-dependent proteasomal ubiquitin-dependent protein catabolic process	2.0
regulation of DNA binding	1.0
positive regulation of humoral immune response	1.0
response to stress	5.0
histone H2A acetylation	1.0
negative regulation of B cell differentiation	1.0
embryonic digestive tract development	1.0
regulation of immune response	4.0
arginine biosynthetic process	2.0
negative regulation of MAPKKK cascade	1.0
cilium morphogenesis	1.0
in utero embryonic development	2.0
positive regulation of sulfur utilization	1.0
regulation of Wnt receptor signaling pathway	1.0
positive regulation of retinoic acid receptor signaling pathway	1.0
SMAD protein import into nucleus	1.0
cell cycle	2.0
macrophage chemotaxis	2.0
Toll signaling pathway	1.0
SMAD protein complex assembly	2.0
osteoblast differentiation	1.0
positive regulation of osteoblast differentiation	3.0
G-protein coupled receptor protein signaling pathway	5.0
RNA polymerase III transcriptional preinitiation complex assembly	1.0
negative regulation of interleukin-2 biosynthetic process	1.0
two-component signal transduction system (phosphorelay)	1.0
cAMP biosynthetic process	2.0
regulation of sensory perception of pain	1.0
L-fucose catabolic process	1.0
lipid metabolic process	6.0
gamma-aminobutyric acid catabolic process	2.0
steroid biosynthetic process	2.0
positive regulation of phosphorylation	1.0
histone lysine methylation	1.0
macrophage differentiation	1.0
glutamate decarboxylation to succinate	1.0
cellular response to dexamethasone stimulus	2.0
peptidyl-lysine modification to hypusine	1.0
immunoglobulin production in mucosal tissue	1.0
multicellular organismal development	8.0
negative regulation of blood vessel remodeling	1.0
positive regulation of glucose import	3.0
protein farnesylation	1.0
glucose catabolic process to ethanol	1.0
mRNA capping	3.0
negative regulation of neuroblast proliferation	1.0
neuron cell-cell adhesion	1.0
base-excision repair	2.0
genital disc sexually dimorphic development	1.0
response to methylmercury	1.0
regulation of imaginal disc growth	1.0
mesoderm development	1.0
medium-chain fatty acid metabolic process	1.0
ER overload response	2.0
COPII-coated vesicle budding	2.0
positive regulation of keratinocyte migration	1.0
coenzyme A biosynthetic process	1.0
toxin catabolic process	1.0
monocyte differentiation	1.0
short-chain fatty acid metabolic process	1.0
nuclear fragmentation involved in apoptotic nuclear change	1.0
regulation of androgen receptor signaling pathway	1.0
oxazole or thiazole biosynthetic process	1.0
positive regulation of synaptic transmission, GABAergic	1.0
methylglyoxal catabolic process to D-lactate	1.0
COPII vesicle coating	1.0
negative regulation of activin receptor signaling pathway	1.0
GMP catabolic process	1.0
organ morphogenesis	5.0
translational elongation	3.0
sulfur amino acid metabolic process	1.0
NAD metabolic process	1.0
inositol phosphate dephosphorylation	1.0
purine ribonucleoside salvage	1.0
mRNA processing	1.0
'de novo' GDP-L-fucose biosynthetic process	1.0
protein acetylation	1.0
negative regulation of epidermal growth factor receptor signaling pathway	1.0
male courtship behavior	1.0
positive regulation of blood coagulation	1.0
positive regulation of translation	1.0
adipose tissue development	1.0
response to lithium ion	1.0
ventricular cardiac muscle cell differentiation	1.0
dopaminergic neuron differentiation	1.0
response to molecule of fungal origin	1.0
cellular lipid metabolic process	5.0
positive regulation of synaptic transmission	1.0
superior temporal gyrus development	1.0
positive regulation of vascular endothelial growth factor receptor signaling pathway	2.0
regulation of cytokine production	2.0
RNA polymerase II transcriptional preinitiation complex assembly	1.0
proteolysis involved in cellular protein catabolic process	2.0
vitamin B6 biosynthetic process	1.0
hydrogen peroxide catabolic process	3.0
morphogenesis of an epithelium	1.0
response to yeast	1.0
negative regulation of cholesterol biosynthetic process	1.0
activation of adenylate cyclase activity by dopamine receptor signaling pathway	1.0
cell junction assembly	1.0
integrin-mediated signaling pathway	1.0
protein neddylation	1.0
positive regulation of oxygen and reactive oxygen species metabolic process	1.0
negative regulation of macrophage derived foam cell differentiation	2.0
cobalamin transport	1.0
transcription from RNA polymerase I promoter	4.0
positive regulation of translational elongation	1.0
NLS-bearing substrate import into nucleus	1.0
positive regulation of pathway-restricted SMAD protein phosphorylation	3.0
3'-phosphoadenosine 5'-phosphosulfate metabolic process	1.0
double-strand break repair via homologous recombination	4.0
AMP biosynthetic process	2.0
negative regulation of helicase activity	1.0
purine-containing compound salvage	3.0
inositol metabolic process	1.0
androgen receptor signaling pathway	3.0
response to cold	1.0
S phase of mitotic cell cycle	7.0
blood coagulation	32.0
cellular response to tumor necrosis factor	1.0
pyrimidine-containing compound salvage	1.0
membrane budding	1.0
response to pH	3.0
negative regulation of MAP kinase activity	1.0
protein phosphorylation	18.0
protein localization to microtubule	1.0
urothelial cell proliferation	1.0
positive regulation of protein dephosphorylation	1.0
glycolate metabolic process	1.0
cytokinesis	2.0
motor axon guidance	1.0
cardiac muscle cell differentiation	1.0
female sex differentiation	1.0
neuron differentiation	1.0
provirus integration	3.0
maternal process involved in female pregnancy	1.0
lung saccule development	1.0
thiamine metabolic process	2.0
killing of cells of other organism	1.0
cellular homeostasis	1.0
mitotic cell cycle G1/S transition checkpoint	2.0
central nervous system neuron development	1.0
positive regulation of cytokine production	1.0
nervous system development	5.0
response to light stimulus	1.0
mitotic cell cycle G2/M transition decatenation checkpoint	1.0
propionate metabolic process, methylcitrate cycle	1.0
M phase	1.0
pathway-restricted SMAD protein phosphorylation	3.0
central nervous system projection neuron axonogenesis	1.0
positive regulation of interleukin-6 production	1.0
leucine biosynthetic process	1.0
positive regulation of lipid biosynthetic process	1.0
L-serine catabolic process	1.0
progesterone secretion	1.0
regulation of defense response to virus by virus	2.0
prostaglandin metabolic process	2.0
tyrosine phosphorylation of STAT protein	1.0
response to ethanol	4.0
response to heat	8.0
negative regulation of mitosis	1.0
mitotic spindle organization	2.0
positive regulation of immune response	1.0
long-chain fatty-acyl-CoA metabolic process	1.0
nucleobase, nucleoside and nucleotide interconversion	4.0
oxygen transport	1.0
regulation of T cell mediated immunity	1.0
dTDP biosynthetic process	1.0
nucleoside triphosphate catabolic process	1.0
neuron migration	1.0
tight junction assembly	1.0
negative regulation of membrane protein ectodomain proteolysis	1.0
purine nucleoside interconversion	1.0
vasodilation	1.0
response to salt stress	1.0
negative regulation of collagen catabolic process	1.0
positive regulation of hair follicle development	2.0
response to organic substance	2.0
M phase of mitotic cell cycle	3.0
male analia development	1.0
L-phenylalanine catabolic process	1.0
negative regulation of T cell proliferation	1.0
visual perception	2.0
behavioral response to cocaine	1.0
regulation of blood pressure	3.0
satellite cell maintenance involved in skeletal muscle regeneration	1.0
anaerobic respiration	7.0
negative regulation of synaptic transmission, GABAergic	1.0
inflammatory response	5.0
grooming behavior	1.0
regulation of acetyl-CoA biosynthetic process from pyruvate	3.0
response to herbicide	1.0
positive regulation of dopamine metabolic process	1.0
glycosaminoglycan biosynthetic process	1.0
telencephalon development	1.0
L-phenylalanine biosynthetic process	1.0
negative regulation of platelet activation	1.0
positive regulation of protein ubiquitination	1.0
lung alveolus development	1.0
induction of apoptosis by intracellular signals	4.0
induction of apoptosis	8.0
neuron projection morphogenesis	1.0
insulin receptor signaling pathway	9.0
innate immune response	5.0
positive regulation of insulin receptor signaling pathway	1.0
oocyte dorsal/ventral axis specification	1.0
kinetochore organization	1.0
positive regulation of epithelial cell migration	1.0
muscle organ development	3.0
negative regulation of Wnt receptor signaling pathway	1.0
protein polyubiquitination	2.0
salivary gland development	1.0
blood circulation	1.0
cytolysis	1.0
mitochondrion organization	1.0
fatty acid beta-oxidation using acyl-CoA dehydrogenase	2.0
regulation of retroviral genome replication	1.0
positive regulation of nitric-oxide synthase 2 biosynthetic process	1.0
metarhodopsin inactivation	1.0
sulfate assimilation	1.0
response to selenium ion	1.0
tetrahydrofolate biosynthetic process	1.0
cell-cell adhesion	3.0
glutathione metabolic process	5.0
negative regulation of gluconeogenesis	1.0
receptor catabolic process	1.0
polyamine biosynthetic process	2.0
chondrocyte differentiation	2.0
G1 phase of mitotic cell cycle	3.0
G2/M transition of mitotic cell cycle	3.0
collagen biosynthetic process	1.0
fatty acid biosynthetic process	3.0
potassium ion transport	1.0
histone H4 acetylation	1.0
bone resorption	2.0
ribose phosphate biosynthetic process	1.0
positive regulation of deoxyribonuclease activity	1.0
iron-sulfur cluster assembly	2.0
tear secretion	1.0
female gamete generation	1.0
negative regulation of glomerular mesangial cell proliferation	1.0
potassium ion transmembrane transport	1.0
NADP biosynthetic process	1.0
peptidyl-glutamic acid carboxylation	3.0
fertilization	1.0
response to steroid hormone stimulus	1.0
oxygen and reactive oxygen species metabolic process	1.0
response to zinc ion	2.0
cell redox homeostasis	2.0
G1 phase	1.0
cellular response to parathyroid hormone stimulus	1.0
brown fat cell differentiation	1.0
regulation of mitochondrial membrane permeability	1.0
fatty acid omega-oxidation	1.0
peptidyl-lysine monomethylation	1.0
ATP synthesis coupled proton transport	3.0
glyoxylate metabolic process	1.0
dihydrobiopterin metabolic process	1.0
cellular response to UV	1.0
defense response	4.0
glucose transport	1.0
proteasome core complex assembly	1.0
negative regulation of cell adhesion	1.0
positive regulation of fever generation	2.0
response to estradiol stimulus	2.0
protein urmylation	1.0
tRNA aminoacylation for protein translation	2.0
regulation of protein secretion	1.0
response to gamma radiation	1.0
protein tetramerization	2.0
spermine biosynthetic process	1.0
histone H3-K9 methylation	1.0
histidine biosynthetic process	1.0
regulation of cell adhesion	2.0
positive regulation of fatty acid biosynthetic process	1.0
activation of blood coagulation via clotting cascade	1.0
negative regulation of protein secretion	1.0
protein autoubiquitination	1.0
protein deubiquitination	1.0
regulation of follicle-stimulating hormone secretion	1.0
superoxide metabolic process	4.0
negative regulation of fatty acid metabolic process	1.0
regulation of activin receptor signaling pathway	1.0
myoblast differentiation	2.0
negative regulation of glucose import	1.0
hyperosmotic response	1.0
response to leucine	1.0
axonogenesis	1.0
ATP biosynthetic process	1.0
activation of plasma proteins involved in acute inflammatory response	1.0
Ras protein signal transduction	5.0
actin cytoskeleton reorganization	3.0
lactate metabolic process	1.0
pyridoxal 5'-phosphate salvage	1.0
chromatin remodeling at centromere	1.0
response to acidity	1.0
cartilage development involved in endochondral bone morphogenesis	1.0
vascular endothelial growth factor receptor signaling pathway	2.0
positive regulation of establishment of bipolar cell polarity resulting in cell shape	1.0
mammary gland involution	1.0
flagellum assembly	2.0
negative regulation of S phase of mitotic cell cycle	2.0
activation of MAPKK activity	1.0
positive regulation of leukocyte migration	1.0
negative regulation of transcription from RNA polymerase II promoter by glucose	1.0
antigen processing and presentation of exogenous peptide antigen via MHC class II	2.0
ventricular cardiac muscle tissue morphogenesis	2.0
regulation of cellular respiration	1.0
regulation of protein import into nucleus	1.0
positive regulation of platelet-derived growth factor receptor signaling pathway	2.0
regulation of transforming growth factor beta receptor signaling pathway	2.0
homocysteine catabolic process	1.0
L-serine metabolic process	2.0
UDP-N-acetylglucosamine biosynthetic process	1.0
negative regulation of endopeptidase activity	3.0
pyrimidine nucleoside salvage	2.0
ncRNA metabolic process	2.0
positive regulation of vascular wound healing	1.0
cellular response to interleukin-1	1.0
hemoglobin biosynthetic process	1.0
long-chain fatty acid transport	1.0
cell fate commitment	2.0
negative regulation of transcription factor activity	1.0
negative regulation of synaptic transmission, glutamatergic	1.0
negative regulation of acute inflammatory response	1.0
positive regulation of cell growth	1.0
protein oligomerization	1.0
regulation of transcription from RNA polymerase II promoter	7.0
negative regulation of neuron differentiation	1.0
cell division	1.0
zygotic specification of dorsal/ventral axis	1.0
positive regulation of cell division	1.0
defense response to bacterium	3.0
endothelial cell migration	1.0
positive regulation of intracellular protein kinase cascade	1.0
methionine metabolic process	1.0
establishment of pole plasm mRNA localization	1.0
protein import into peroxisome matrix, translocation	1.0
SMAD protein signal transduction	2.0
G1/S transition of mitotic cell cycle	10.0
response to low-density lipoprotein particle stimulus	1.0
axon guidance	9.0
wound healing	2.0
DNA damage response, signal transduction by p53 class mediator	1.0
removal of superoxide radicals	2.0
aggresome assembly	1.0
myoblast proliferation	1.0
spliceosomal snRNP assembly	2.0
pathogenesis	7.0
negative regulation of transcription from RNA polymerase II promoter	8.0
phosphate metabolic process	3.0
estrogen biosynthetic process	2.0
positive regulation of lymphocyte proliferation	1.0
protein targeting to peroxisome	1.0
cellular response to interferon-gamma	1.0
positive regulation of neuron apoptosis	2.0
positive regulation of fibrinolysis	1.0
negative regulation of gene expression	2.0
STAT protein import into nucleus	1.0
protein-pyridoxal-5-phosphate linkage	1.0
positive regulation of cell death	1.0
establishment of mitotic sister chromatid cohesion	1.0
proteasomal protein catabolic process	3.0
regulation of synaptic transmission	1.0
response to inorganic substance	1.0
fibril organization	1.0
protein stabilization	2.0
gliogenesis	1.0
learning	1.0
regulation of mitotic recombination	1.0
negative regulation of cell cycle arrest	1.0
positive regulation of ossification	1.0
humoral immune response	5.0
muscarinic acetylcholine receptor signaling pathway	1.0
regulation of germinal center formation	1.0
positive regulation of telomere maintenance via telomerase	1.0
antigen processing and presentation	2.0
dephosphorylation	1.0
diaminopimelate biosynthetic process	1.0
arginine catabolic process	3.0
cytidine deamination	1.0
positive regulation of Rac GTPase activity	1.0
spermatogenesis	4.0
mitotic spindle organization in nucleus	1.0
regulation of insulin secretion	2.0
interferon-gamma-mediated signaling pathway	1.0
negative regulation of B cell apoptosis	1.0
heart morphogenesis	1.0
embryo development	2.0
positive regulation of epithelial cell proliferation involved in wound healing	1.0
UMP biosynthetic process	1.0
S-adenosylhomocysteine metabolic process	1.0
positive regulation of phosphatidylinositol 3-kinase cascade	2.0
cellular response to hypoxia	2.0
peptide biosynthetic process	1.0
negative regulation of insulin secretion	1.0
anterior/posterior pattern formation	1.0
seryl-tRNA aminoacylation	1.0
regulation of L-arginine import	1.0
cellular response to glucose starvation	2.0
establishment of protein localization	1.0
protein maturation by peptide bond cleavage	1.0
negative regulation of macrophage cytokine production	1.0
bicarbonate transport	1.0
interleukin-1 alpha secretion	1.0
positive regulation of germinal center formation	2.0
pyridoxal metabolic process	1.0
negative regulation of mitotic cell cycle	1.0
histone acetylation	1.0
protein targeting to membrane	3.0
cell growth	1.0
regulation of immunoglobulin secretion	1.0
muscle cell homeostasis	1.0
response to X-ray	1.0
positive regulation of viral genome replication	1.0
respiratory gaseous exchange	1.0
aspartate transport	1.0
response to fungicide	1.0
sex determination	1.0
positive regulation of peptidyl-tyrosine phosphorylation	6.0
mesoderm formation	2.0
pyrimidine nucleotide metabolic process	1.0
ionotropic glutamate receptor signaling pathway	2.0
positive regulation of keratinocyte proliferation	1.0
cellular nitrogen compound metabolic process	15.0
xenobiotic metabolic process	6.0
positive regulation of fat cell differentiation	1.0
medium-chain fatty acid catabolic process	1.0
negative regulation of protein kinase activity	1.0
folic acid metabolic process	1.0
anagen	1.0
regulation of cholesterol transport	1.0
adherens junction assembly	1.0
retinal ganglion cell axon guidance	1.0
pyridoxal phosphate biosynthetic process	2.0
relaxation of vascular smooth muscle	1.0
regulation of protein ubiquitination	1.0
positive regulation of viral transcription	3.0
ciliary or flagellar motility	2.0
complement activation, alternative pathway	1.0
lipid biosynthetic process	3.0
cell morphogenesis	1.0
cardiac muscle tissue development	1.0
negative regulation of peptidase activity	2.0
activation of JUN kinase activity	1.0
viral infectious cycle	4.0
behavioral response to ethanol	1.0
induction of positive chemotaxis	3.0
DNA recombination	3.0
odontogenesis	2.0
intracellular protein transport	2.0
positive regulation of histone deacetylation	1.0
visceral serous pericardium development	1.0
L-methionine salvage from methylthioadenosine	2.0
actin filament polymerization	1.0
receptor internalization	1.0
cytokine-mediated signaling pathway	3.0
proteasomal ubiquitin-independent protein catabolic process	5.0
protein hexamerization	1.0
negative regulation of growth of symbiont in host	1.0
positive regulation of branching involved in ureteric bud morphogenesis	1.0
protein homooligomerization	8.0
plasmid recombination	1.0
branched chain family amino acid biosynthetic process	2.0
glycolysis	3.0
male gonad development	2.0
lung epithelium development	1.0
MAPKKK cascade	2.0
regulation of protein phosphorylation	1.0
liver development	1.0
DNA repair	11.0
cell-substrate adhesion	1.0
negative regulation of follicle-stimulating hormone secretion	2.0
polyphosphate metabolic process	1.0
vesicle-mediated transport	2.0
positive regulation of protein autophosphorylation	1.0
positive regulation of glycolysis	2.0
ethanol biosynthetic process involved in glucose fermentation to ethanol	1.0
mitochondrion degradation	1.0
positive regulation of axonogenesis	1.0
geranyl diphosphate biosynthetic process	1.0
opsonization	1.0
neuroprotection	1.0
response to tumor necrosis factor	2.0
apoptotic cell clearance	2.0
response to protein stimulus	3.0
positive regulation of brown fat cell differentiation	1.0
negative regulation of JNK cascade	1.0
hypoxanthine metabolic process	1.0
cellular response to oxidative stress	4.0
positive regulation of interleukin-2 biosynthetic process	1.0
bone development	1.0
female pregnancy	1.0
positive regulation of translational initiation by iron	1.0
muscle filament sliding	2.0
fibroblast growth factor receptor signaling pathway involved in mammary gland specification	1.0
cellular membrane organization	1.0
autophagic vacuole assembly	1.0
positive regulation of neutrophil chemotaxis	1.0
DNA methylation	1.0
catecholamine catabolic process	1.0
negative regulation of neuron apoptosis	4.0
tRNA transcription from RNA polymerase III promoter	3.0
threonine metabolic process	1.0
dUMP biosynthetic process	1.0
regulation of Ras protein signal transduction	1.0
positive regulation of interleukin-17 production	1.0
DNA strand elongation involved in DNA replication	5.0
mitotic recombination	1.0
cytosolic calcium ion homeostasis	1.0
thiamine diphosphate biosynthetic process	1.0
conidium formation	1.0
spindle checkpoint	1.0
nucleobase, nucleoside and nucleotide metabolic process	8.0
cell aging	2.0
purine nucleotide biosynthetic process	1.0
negative regulation of blood vessel endothelial cell migration	1.0
glyoxylate cycle	1.0
genital disc morphogenesis	1.0
positive regulation of protein secretion	1.0
S-M checkpoint	1.0
regulation of proteolysis	3.0
T cell costimulation	6.0
rRNA base methylation	1.0
ornithine metabolic process	1.0
fatty acid oxidation	1.0
male somatic sex determination	1.0
surfactant homeostasis	1.0
negative regulation of apoptosis	8.0
female analia development	1.0
transcription from RNA polymerase II promoter	17.0
determination of adult lifespan	1.0
xanthine catabolic process	1.0
neuron projection development	2.0
protein folding	5.0
translation	3.0
RNA export from nucleus	1.0
protein maturation	2.0
neurotransmitter secretion	1.0
deactivation of rhodopsin mediated signaling	1.0
positive regulation of JNK cascade	1.0
thiamine biosynthetic process	1.0
regulation of caspase activity	1.0
regulation of JNK cascade	1.0
cellular membrane fusion	1.0
positive regulation of protein export from nucleus	2.0
protein localization to nucleus	1.0
positive regulation of epidermal growth factor receptor activity	1.0
transport	1.0
cellular response to hydrogen peroxide	2.0
IMP metabolic process	1.0
positive regulation of cell proliferation	20.0
S-adenosylmethionine biosynthetic process	1.0
chaperone-mediated protein complex assembly	1.0
vasculogenesis	1.0
protein targeting to mitochondrion	2.0
serotonin metabolic process	1.0
lactose catabolic process	1.0
positive regulation of exit from mitosis	1.0
positive regulation of deacetylase activity	1.0
ubiquinone biosynthetic process	2.0
SCF-dependent proteasomal ubiquitin-dependent protein catabolic process	2.0
response to superoxide	1.0
glutamine biosynthetic process	1.0
transformed cell apoptosis	1.0
regulation of ubiquitin-protein ligase activity involved in mitotic cell cycle	2.0
mitotic cell cycle checkpoint	1.0
positive regulation of cyclin-dependent protein kinase activity involved in G1/S	1.0
female somatic sex determination	1.0
positive regulation of ovulation	1.0
chloride transport	1.0
nuclear envelope organization	1.0
positive regulation of peptidyl-serine phosphorylation	1.0
MyD88-dependent toll-like receptor signaling pathway	1.0
positive regulation of protein kinase B signaling cascade	7.0
cysteine metabolic process	1.0
positive regulation of leukocyte mediated cytotoxicity	1.0
positive regulation of interferon-gamma production	1.0
response to cadmium ion	4.0
cellular response to transforming growth factor beta stimulus	1.0
glycoprotein catabolic process	1.0
phosphorylation	3.0
astrocyte cell migration	1.0
positive regulation of GTPase activity	1.0
transcription elongation from RNA polymerase II promoter	4.0
glycogen metabolic process	2.0
positive regulation of endothelial cell migration	1.0
leucine catabolic process	1.0
carbohydrate catabolic process	2.0
positive regulation of isoprenoid metabolic process	1.0
positive regulation of T cell mediated cytotoxicity	2.0
metabolic process	4.0
phosphonoacetate metabolic process	1.0
carbon dioxide transport	1.0
cellular response to temperature stimulus	1.0
positive regulation of cholesterol biosynthetic process	1.0
adenine salvage	2.0
elevation of cytosolic calcium ion concentration involved in G-protein signaling coupled to IP3 second messenger	1.0
sensory perception of pain	1.0
D-ribose catabolic process	1.0
positive regulation of long-term neuronal synaptic plasticity	1.0
thymidine catabolic process	1.0
anion transport	1.0
acute-phase response	2.0
erythrocyte differentiation	1.0
positive regulation of protein serine/threonine kinase activity	1.0
negative regulation of blood pressure	2.0
negative regulation of NAD(P)H oxidase activity	1.0
extracellular matrix organization	2.0
platelet activation	20.0
release of cytochrome c from mitochondria	1.0
anatomical structure morphogenesis	2.0
purine nucleoside catabolic process	1.0
cytokine production	1.0
endocytosis	2.0
response to osmotic stress	4.0
queuosine biosynthetic process	1.0
complement activation	1.0
calcium ion transmembrane transport	1.0
membrane depolarization	1.0
mesenchymal cell differentiation	2.0
D-amino acid catabolic process	1.0
positive regulation of protein catabolic process	1.0
autophagy	1.0
positive regulation of cell differentiation	1.0
regulation of nitrogen utilization	1.0
negative regulation of transcription, DNA-dependent	4.0
transmembrane receptor protein tyrosine kinase signaling pathway	1.0
response to peptide hormone stimulus	1.0
estrogen metabolic process	1.0
gonad development	2.0
peptidyl-tyrosine phosphorylation	1.0
negative regulation of heart contraction	1.0
macroautophagy	1.0
apoptosis	16.0
tricarboxylic acid cycle	2.0
protein homotrimerization	3.0
peptide hormone processing	1.0
locomotory behavior	2.0
adaptation of rhodopsin mediated signaling	1.0
oxidation-reduction process	12.0
synaptic transmission	7.0
response to radiation	1.0
DNA recombinase assembly	3.0
negative regulation of lipid catabolic process	2.0
lamellipodium assembly	1.0
positive regulation of filopodium assembly	1.0
auxin mediated signaling pathway	1.0
spliceosome assembly	1.0
phototaxis	1.0
positive regulation of cell-matrix adhesion	2.0
cardiac cell differentiation	1.0
positive regulation of cellular component movement	1.0
negative regulation of transcription	12.0
transcription initiation from RNA polymerase II promoter	3.0
receptor-mediated endocytosis	1.0
GMP salvage	2.0
positive regulation of erythrocyte differentiation	1.0
response to amphetamine	1.0
regulation of lipid kinase activity	1.0
respiratory electron transport chain	1.0
protein import into nucleus, translocation	1.0
tyrosine biosynthetic process from chorismate via 4-hydroxyphenylpyruvate	1.0
chaperone cofactor-dependent protein refolding	1.0
steroid catabolic process	1.0
ubiquitin-dependent protein catabolic process	3.0
positive regulation of catalytic activity	1.0
steroid metabolic process	3.0
nerve growth factor receptor signaling pathway	6.0
positive regulation of apoptosis	5.0
activation of MAPK activity	4.0
cell-cell junction organization	1.0
thermotaxis	1.0
gastrulation	2.0
superoxide anion generation	1.0
regulation of translational termination	1.0
D-arabinose catabolic process	1.0
regulation of cell shape	1.0
glycosaminoglycan catabolic process	1.0
cellular extravasation	1.0
response to molecule of bacterial origin	2.0
regulation of transmembrane transporter activity	1.0
salivary gland cavitation	1.0
mesonephros development	3.0
phosphatidylinositol-mediated signaling	4.0
microautophagy	1.0
hydrogen sulfide biosynthetic process	1.0
apical junction assembly	1.0
courtship behavior	1.0
cell surface pattern recognition receptor signaling pathway	1.0
cellular respiration	2.0
positive regulation of blood vessel endothelial cell migration	2.0
transmission of nerve impulse	1.0
fatty acid catabolic process	1.0
sporulation resulting in formation of a cellular spore	1.0
response to organic nitrogen	2.0
negative regulation of fat cell differentiation	1.0
L-ascorbic acid catabolic process	1.0
positive regulation of vascular permeability	2.0
nuclear mRNA splicing, via spliceosome	5.0
low-density lipoprotein particle remodeling	1.0
camera-type eye morphogenesis	1.0
regulation of gene expression	1.0
angiogenesis involved in coronary vascular morphogenesis	1.0
carbohydrate metabolic process	7.0
phosphatidylinositol biosynthetic process	1.0
neurotransmitter uptake	1.0
imaginal disc-derived male genitalia development	1.0
positive regulation of gene-specific transcription	6.0
termination of RNA polymerase II transcription	3.0
rhodopsin mediated signaling pathway	1.0
positive regulation of nitric-oxide synthase biosynthetic process	3.0
regulation of gene-specific transcription	1.0
cyclic nucleotide metabolic process	1.0
T cell activation	1.0
mitotic sister chromatid cohesion	1.0
branched chain family amino acid catabolic process	5.0
palate development	2.0
CVT pathway	1.0
positive regulation of helicase activity	1.0
chromatin assembly or disassembly	2.0
'de novo' pyrimidine base biosynthetic process	1.0
negative regulation of cell proliferation	10.0
positive regulation of gene-specific transcription from RNA polymerase II promoter	8.0
calcium ion transport	2.0
salivary gland morphogenesis	1.0
deoxyribonucleotide biosynthetic process	3.0
protein export from nucleus	2.0
oxidative stress-induced premature senescence	1.0
DNA damage response, signal transduction by p53 class mediator resulting in induction of apoptosis	2.0
response to nutrient	2.0
nucleotide phosphorylation	1.0
phospholipid catabolic process	1.0
positive regulation of tubulin deacetylation	1.0
alpha-beta T cell activation	1.0
activation of pro-apoptotic gene products	2.0
histone H3-K27 methylation	1.0
regulation of cell proliferation	3.0
connective tissue replacement involved in inflammatory response wound healing	1.0
negative regulation of receptor biosynthetic process	1.0
chromatin remodeling	1.0
protoporphyrinogen IX metabolic process	1.0
positive regulation of proteasomal ubiquitin-dependent protein catabolic process	1.0
toll-like receptor signaling pathway	1.0
energy reserve metabolic process	1.0
positive regulation of release of sequestered calcium ion into cytosol	1.0
positive regulation of follicle-stimulating hormone secretion	2.0
positive regulation of Ras protein signal transduction	3.0
negative regulation of cell growth	6.0
regulation of cyclin-dependent protein kinase activity	2.0
brain development	2.0
sex differentiation	1.0
lung development	1.0
tyrosine biosynthetic process	1.0
tRNA pseudouridine synthesis	1.0
pentose-phosphate shunt	2.0
amino acid catabolic process to alcohol via Ehrlich pathway	1.0
heparan sulfate proteoglycan biosynthetic process, enzymatic modification	1.0
response to glucocorticoid stimulus	2.0
pentose-phosphate shunt, oxidative branch	1.0
pyridoxine biosynthetic process	3.0
lipid homeostasis	1.0
paraxial mesoderm morphogenesis	1.0
negative regulation of JUN kinase activity	1.0
response to lipopolysaccharide	1.0
regulation of saliva secretion	1.0
T cell receptor signaling pathway	1.0
proteasome assembly	1.0
regulation of cell migration	2.0
2-oxoglutarate metabolic process	2.0
antigen processing and presentation of peptide antigen	1.0
hair follicle development	1.0
proline biosynthetic process	2.0
transforming growth factor beta receptor signaling pathway	3.0
response to glucose stimulus	1.0
ectoderm development	1.0
protein complex assembly	3.0
negative regulation of cell adhesion mediated by integrin	1.0
thyroid hormone metabolic process	1.0
antigen processing and presentation of exogenous protein antigen via MHC class Ib, TAP-dependent	1.0
lymphocyte proliferation	1.0
protein targeting to ER	1.0
sex comb development	1.0
granulocyte differentiation	1.0
positive regulation of nitric-oxide synthase activity	1.0
regulation of calcium ion transport via voltage-gated calcium channel activity	1.0
synaptic transmission, GABAergic	1.0
positive regulation of urothelial cell proliferation	1.0
ribonucleoside diphosphate catabolic process	1.0
trophectodermal cell differentiation	1.0
regulation of exocytosis	1.0
regulation of erythrocyte differentiation	1.0
response to acetate	1.0
G-protein signaling, coupled to cyclic nucleotide second messenger	1.0
defense response to Gram-positive bacterium	1.0
branching morphogenesis of a tube	1.0
heart contraction	1.0
pyrimidine nucleoside biosynthetic process	2.0
positive regulation of SMAD protein import into nucleus	1.0
synaptic vesicle endocytosis	1.0
positive regulation of transcription factor activity	2.0
nucleotide metabolic process	1.0
protein targeting to vacuole	2.0
entrainment of circadian clock	1.0
DNA metabolic process	1.0
leukocyte migration	5.0
embryo development ending in seed dormancy	1.0
regulation of neuronal synaptic plasticity	1.0
respiratory burst	1.0
protein geranylgeranylation	2.0
isoprenoid biosynthetic process	1.0
transmission of virus	1.0
positive regulation of smooth muscle cell proliferation	1.0
radial glial cell differentiation	1.0
regulation of axonogenesis	1.0
intracellular copper ion transport	1.0
Rho protein signal transduction	2.0
regulation of COPII vesicle coating	1.0
protein transport by the Sec complex	1.0
fatty acid beta-oxidation using acyl-CoA oxidase	1.0
DNA damage response, signal transduction by p53 class mediator resulting in transcription of p21 class mediator	1.0
mitochondrial genome maintenance	1.0
platelet degranulation	15.0
trehalose metabolism in response to cold stress	1.0
regulation of transcription, DNA-dependent	5.0
embryo development ending in birth or egg hatching	1.0
cell differentiation	2.0
tryptophan catabolic process	1.0
negative regulation of proteolysis	2.0
NADPH regeneration	2.0
positive regulation of phosphatase activity	1.0
regulation of receptor internalization	1.0
regulation of dopamine uptake	1.0
positive regulation of wound healing	1.0
axonal fasciculation	1.0
myotube cell development	1.0
regulation of branching involved in salivary gland morphogenesis	2.0
mitotic cell cycle G1/S transition DNA damage checkpoint	1.0
fibrinolysis	2.0
mRNA export from nucleus	2.0
L-serine biosynthetic process	1.0
regulation of blood coagulation	1.0
activation of MAPKKK activity	1.0
rhamnose catabolic process	3.0
cellular defense response	3.0
positive regulation of cartilage development	1.0
immune response	9.0
mitotic cell cycle	13.0
positive regulation of anti-apoptosis	2.0
pheromone-dependent signal transduction involved in conjugation with cellular fusion	1.0
positive regulation of cell migration	6.0
growth	15.0
negative regulation of cholesterol storage	2.0
central nervous system development	1.0
positive regulation of NFAT protein import into nucleus	1.0
positive regulation of transcription, DNA-dependent	9.0
cell maturation	1.0
positive regulation of phosphatidylinositol 3-kinase activity	1.0
mycolic acid biosynthetic process	1.0
negative regulation of cell death	2.0
response to lipid	1.0
spermidine biosynthetic process	1.0
germ cell development	1.0
positive regulation of ubiquitin-protein ligase activity involved in mitotic cell cycle	2.0
chaperone mediated protein folding requiring cofactor	1.0
BMP signaling pathway	2.0
monocyte chemotaxis	1.0
epithelial cell proliferation	1.0
uracil catabolic process	1.0
regulation of DNA recombination	1.0
negative regulation of axonogenesis	1.0
cargo loading into COPII-coated vesicle	1.0
positive regulation of isotype switching to IgA isotypes	2.0
telomere maintenance	4.0
L-arabinose catabolic process to xylulose 5-phosphate	1.0
allantoin catabolic process	1.0
muscle hypertrophy	1.0
regulation of phospholipase A2 activity	1.0
generation of precursor metabolites and energy	2.0
negative regulation of histolysis	1.0
glycogen catabolic process	1.0
neutrophil activation	1.0
collagen metabolic process	1.0
mitotic chromosome condensation	1.0
glucose metabolic process	3.0
negative regulation of nucleotide metabolic process	1.0
modification-dependent protein catabolic process	1.0
protein complex localization	1.0
positive regulation of T cell differentiation	1.0
activation of caspase activity by cytochrome c	2.0
response to mechanical stimulus	1.0
entry into host cell	1.0
response to oxidative stress	10.0
negative regulation of protein glutathionylation	1.0
response to amine stimulus	1.0
protein processing involved in protein targeting to mitochondrion	1.0
negative regulation of lipid transport	1.0
regulation of synaptic transmission, glutamatergic	2.0
galactose catabolic process via UDP-galactose	1.0
regulation of cholesterol transporter activity	1.0
establishment of localization	1.0
nuclear-transcribed mRNA catabolic process, deadenylation-dependent decay	2.0
mesenchyme development	2.0
negative regulation of caspase activity	1.0
positive regulation of smooth muscle cell migration	1.0
cerebral cortex neuron differentiation	1.0
protein transport	3.0
RNA metabolic process	6.0
porphyrin metabolic process	1.0
positive regulation of chronic inflammatory response to antigenic stimulus	1.0
angiogenesis	3.0
detection of yeast	1.0
nitric oxide biosynthetic process	3.0
DNA-dependent DNA replication	3.0
regulation of viral genome replication	1.0
transmembrane transport	2.0
response to aluminum ion	1.0
negative regulation of microtubule polymerization	1.0
histone deacetylation	1.0
oocyte anterior/posterior axis specification	1.0
centriole replication	1.0
positive regulation of bone mineralization	3.0
ossification involved in bone remodeling	1.0
histone methylation	1.0
cell proliferation	12.0
peptidyl-serine phosphorylation	2.0
negative regulation of transposition, RNA-mediated	1.0
cellular protein metabolic process	5.0
negative regulation of macrophage differentiation	1.0
lysyl-tRNA aminoacylation	1.0
imaginal disc-derived female genitalia development	1.0
galactose metabolic process	1.0
protein autophosphorylation	3.0
regulation of protein kinase activity	1.0
blood coagulation, intrinsic pathway	6.0
plasminogen activation	1.0
histidyl-tRNA aminoacylation	1.0
oocyte nucleus migration involved in oocyte dorsal/ventral axis specification	1.0
regulation of transcription involved in G1/S phase of mitotic cell cycle	3.0
cellular protein localization	1.0
estrogen receptor signaling pathway	1.0
DNA topological change	1.0
cytokine biosynthetic process	1.0
protein ubiquitination	2.0
proteolysis	16.0
resorcinol metabolic process	1.0
response to vitamin A	1.0
invasive growth in response to glucose limitation	1.0
RNA processing	1.0
regulation of apoptosis	5.0
transcription from RNA polymerase III promoter	5.0
response to vitamin E	2.0
negative regulation of fibrinolysis	1.0
neurotransmitter metabolic process	1.0
positive chemotaxis	3.0
proteoglycan biosynthetic process	1.0
germ cell migration	1.0
nucleobase, nucleoside, nucleotide and nucleic acid metabolic process	1.0
rRNA methylation	1.0
cytochrome complex assembly	3.0
mRNA catabolic process	1.0
positive regulation of T cell proliferation	1.0
eyelid development in camera-type eye	1.0
mitochondrial electron transport, ubiquinol to cytochrome c	1.0
response to UV	1.0
arabinose catabolic process	1.0
negative regulation of DNA recombination	1.0
sensory perception of chemical stimulus	1.0
aspartate biosynthetic process	1.0
positive regulation of cell cycle	1.0
nucleoside diphosphate phosphorylation	1.0
intracellular protein transmembrane transport	1.0
positive regulation of tumor necrosis factor production	1.0
response to amino acid stimulus	2.0
regulation of water loss via skin	1.0
telomere maintenance via semi-conservative replication	3.0
positive regulation of lipid transport	1.0
cellular response to glucagon stimulus	1.0
allantoin assimilation pathway	1.0
cell dedifferentiation	1.0
somatic sex determination	1.0
protein localization at cell surface	1.0
tRNA export from nucleus	1.0
positive regulation of endothelial cell proliferation	5.0
L-cysteine catabolic process	1.0
nuclear pore complex assembly	1.0
regulation of striated muscle tissue development	1.0
polyprenol biosynthetic process	1.0
activation of protein kinase B activity	1.0
interleukin-1-mediated signaling pathway	1.0
positive regulation of glycogen biosynthetic process	2.0
positive regulation of fibroblast migration	1.0
steroid hormone mediated signaling pathway	2.0
cyanate catabolic process	1.0
regulation of osteoclast differentiation	2.0
negative regulation of vasodilation	1.0
hypoxanthine salvage	1.0
positive regulation by host of viral transcription	1.0
nucleotide-excision repair, DNA damage removal	3.0
negative regulation of epithelial cell proliferation	2.0
nuclear-transcribed mRNA poly(A) tail shortening	1.0
retina homeostasis	1.0
MyD88-independent toll-like receptor signaling pathway	1.0
negative regulation of respiratory burst involved in inflammatory response	1.0
mast cell degranulation	1.0
viral genome replication	3.0
male courtship behavior, veined wing generated song production	1.0
endocrine pancreas development	1.0
maintenance of symbiont tolerance to host environment	1.0
isocitrate metabolic process	1.0
male sex differentiation	1.0
tryptophanyl-tRNA aminoacylation	1.0
NADH oxidation	1.0
nuclear pore organization	1.0
cytosine metabolic process	1.0
white fat cell differentiation	2.0
peptidyl-cysteine S-nitrosylation	1.0
aerobic respiration	2.0
cellular response to ionizing radiation	1.0
nucleotide-excision repair, DNA gap filling	3.0
response to fatty acid	1.0
phagocytosis, engulfment	1.0
response to DNA damage stimulus	9.0
piecemeal microautophagy of nucleus	1.0
positive regulation of cytokine secretion	1.0
positive regulation of pseudopodium assembly	1.0
I-kappaB kinase/NF-kappaB cascade	1.0
cellular aldehyde metabolic process	2.0
IMP salvage	2.0
regulation of branching involved in prostate gland morphogenesis	1.0
regulation of vacuole fusion, non-autophagic	1.0
cellular iron ion homeostasis	2.0
myeloid cell homeostasis	1.0
toll-like receptor 3 signaling pathway	1.0
positive regulation of cholesterol transport	1.0
positive regulation of vasodilation	2.0
cell surface receptor linked signaling pathway	7.0
mammary gland alveolus development	1.0
regulation of protein localization at cell surface	1.0
positive regulation of corticotropin-releasing hormone secretion	1.0
bone mineralization involved in bone maturation	2.0
regulation of protein localization	2.0
tumor necrosis factor-mediated signaling pathway	3.0
cellular ketone body metabolic process	1.0
telomere maintenance via recombination	3.0
JNK cascade	2.0
negative regulation of osteoblast differentiation	1.0
membrane raft localization	1.0
negative regulation of gene-specific transcription	2.0
negative regulation of ATPase activity	1.0
mitotic prometaphase	3.0
regulatory T cell differentiation	1.0
butyrate catabolic process	1.0
auditory receptor cell stereocilium organization	1.0
positive regulation of DNA repair	1.0
vitamin metabolic process	1.0
response to virus	4.0
late endosome to vacuole transport	1.0
cellular response to lipopolysaccharide	3.0
pole plasm oskar mRNA localization	1.0
optic nerve morphogenesis	1.0
homocysteine metabolic process	1.0
cellular response to starvation	1.0
axon midline choice point recognition	1.0
cholesterol biosynthetic process	3.0
toll-like receptor 2 signaling pathway	1.0
negative regulation of protein phosphorylation	1.0
sex-specific pigmentation	1.0
peptidyl-lysine dimethylation	1.0
polyketide biosynthetic process	1.0
response to estrogen stimulus	1.0
lipoprotein transport	2.0
inhibition of adenylate cyclase activity by G-protein signaling pathway	2.0
lysine catabolic process	1.0
calcium-dependent cell-matrix adhesion	1.0
response to progesterone stimulus	1.0
positive regulation of hair follicle cell proliferation	1.0
cellular component disassembly involved in apoptosis	5.0
response to organophosphorus	1.0
evasion of host defenses by virus	1.0
cysteine biosynthetic process	1.0
viral genome transport in host cell	3.0
response to cholesterol	2.0
fatty acid metabolic process	1.0
excretion	2.0
positive regulation of cellular response to phosphate starvation	1.0
DNA ligation	1.0
positive regulation of peptidyl-threonine phosphorylation	1.0
cellular amino acid biosynthetic process	5.0
ureteric bud development	1.0
negative regulation of feeding behavior	1.0
cellular component movement	3.0
protein refolding	3.0
tRNA methylation	1.0
bud outgrowth involved in lung branching	1.0
positive thymic T cell selection	1.0
positive regulation vascular endothelial growth factor production	1.0
epidermal growth factor receptor signaling pathway	5.0
ER-associated protein catabolic process	2.0
cellular water homeostasis	2.0
mitotic sister chromatid segregation	1.0
neuroepithelial cell differentiation	1.0
mammary gland epithelial cell proliferation	1.0
protein modification process	1.0
histone mRNA metabolic process	1.0
regulation of angiogenesis	1.0
skeletal system development	6.0
deoxyribonucleoside monophosphate biosynthetic process	1.0
protein N-linked glycosylation via asparagine	1.0
gluconeogenesis	1.0
xylan catabolic process	1.0
arginine metabolic process	1.0
positive regulation of ATPase activity	2.0
positive regulation of muscle cell differentiation	1.0
ion transport	1.0
negative regulation of cell-cell adhesion	1.0
regulation of transcription from RNA polymerase II promoter by nuclear hormone receptor	5.0
negative regulation of protein complex assembly	2.0
response to acid	1.0
embryo implantation	1.0
protein targeting	1.0
circadian rhythm	1.0
regulation of cellular amino acid metabolic process	3.0
positive regulation of positive chemotaxis	3.0
fungal-type cell wall organization	1.0
positive regulation of osteoclast differentiation	1.0
adult locomotory behavior	1.0
regulation of neuron differentiation	1.0
heart development	1.0
phagocytosis, recognition	1.0
secretion by lung epithelial cell involved in lung growth	1.0
positive regulation of transcription	15.0
low-density lipoprotein particle receptor biosynthetic process	1.0
protein localization	2.0
terpenoid biosynthetic process	1.0
cell-cell signaling	7.0
regulation of mitochondrial membrane potential	1.0
cellular ion homeostasis	1.0
negative regulation of regulatory T cell differentiation	1.0
dUDP biosynthetic process	1.0
fermentation	3.0
regulation of receptor recycling	1.0
positive regulation of smoothened signaling pathway	1.0
aspartate metabolic process	1.0
epithelial cell proliferation involved in salivary gland morphogenesis	1.0
pyruvate metabolic process	5.0
dUTP metabolic process	1.0
intracellular signal transduction	6.0
negative regulation of ubiquitin-protein ligase activity involved in mitotic cell cycle	1.0
positive regulation of fever generation by positive regulation of prostaglandin secretion	1.0
M/G1 transition of mitotic cell cycle	3.0
purine base metabolic process	3.0
exonucleolytic nuclear-transcribed mRNA catabolic process involved in deadenylation-dependent decay	1.0
response to starvation	1.0
muscle cell differentiation	1.0
sorocarp development	1.0
innate immune response in mucosa	1.0
response to bacterium	2.0
negative regulation of DNA replication	1.0
evasion or tolerance of host immune response	1.0
negative regulation of phosphorylation	2.0
anti-apoptosis	12.0
hemopoietic progenitor cell differentiation	3.0
vacuolar protein catabolic process	1.0
amine metabolic process	1.0
peptide cross-linking	1.0
metanephros development	3.0
cell cycle checkpoint	6.0
positive regulation of epithelial cell proliferation	3.0
mesenchymal to epithelial transition involved in metanephros morphogenesis	1.0
methylglyoxal biosynthetic process	1.0
response to cAMP	1.0
actin cytoskeleton organization	4.0
negative regulation of sequestering of triglyceride	1.0
platelet-derived growth factor receptor signaling pathway	1.0
negative regulation of pinocytosis	1.0
pyrimidine base biosynthetic process	1.0
positive regulation of mitotic cell cycle	2.0
positive regulation of killing of cells of other organism	1.0
regulation of heart contraction	2.0
negative regulation of cell cycle	5.0
retrograde protein transport, ER to cytosol	1.0
cysteine biosynthetic process via cystathionine	1.0
negative regulation of elastin catabolic process	1.0
epithelial cell differentiation	1.0
double-strand break repair	7.0
macrophage derived foam cell differentiation	1.0
L-lyxose metabolic process	1.0
regulation of pole plasm oskar mRNA localization	1.0
response to axon injury	2.0
retinoid metabolic process	2.0
lipid digestion	1.0
water-soluble vitamin metabolic process	1.0
cellular response to selenium ion	1.0
extracellular polysaccharide biosynthetic process	1.0
striatum development	1.0
regulation of endoribonuclease activity	1.0
calcium-mediated signaling	2.0
asparagine catabolic process via L-aspartate	2.0
response to hydrogen peroxide	3.0
fatty acid homeostasis	1.0
DNA strand renaturation	1.0
positive regulation of respiratory burst	1.0
response to cycloheximide	1.0
positive regulation of NF-kappaB transcription factor activity	3.0
biological_process	2.0
positive regulation of nitric oxide biosynthetic process	1.0
cytidine metabolic process	1.0
erythrocyte maturation	1.0
tryptophan catabolic process to kynurenine	1.0
water transport	1.0
response to toxin	1.0
stress-activated MAPK cascade	1.0
general transcription from RNA polymerase II promoter	1.0
riboflavin biosynthetic process	1.0
dTTP biosynthetic process	1.0
regulation of synaptic plasticity	1.0
positive regulation of leukocyte chemotaxis	1.0
negative regulation of cAMP-mediated signaling	1.0
establishment or maintenance of cell polarity	4.0
double-strand break repair via nonhomologous end joining	1.0
protein homotetramerization	16.0
carnitine metabolic process, CoA-linked	1.0
B cell receptor signaling pathway	1.0
positive regulation of phagocytosis	2.0
D-amino acid biosynthetic process	1.0
negative regulation of protein binding	2.0
toll-like receptor 4 signaling pathway	1.0
siroheme biosynthetic process	1.0
neurotransmitter catabolic process	1.0
positive regulation of chemotaxis	1.0
positive regulation of gene expression	2.0
establishment of chromosome localization	1.0
chromatin modification	2.0
lymph node development	2.0
folic acid biosynthetic process	1.0
mRNA metabolic process	4.0
response to manganese ion	1.0
positive regulation of angiogenesis	3.0
'de novo' protein folding	2.0
epithelial cell-cell adhesion	1.0
reciprocal meiotic recombination	2.0
L-phenylalanine biosynthetic process from chorismate via phenylpyruvate	1.0
immunoglobulin mediated immune response	2.0
negative regulation of glycogen catabolic process	1.0
guanine salvage	1.0
heme biosynthetic process	2.0
positive regulation of insulin-like growth factor receptor signaling pathway	1.0
uncoating of virus	1.0
positive regulation of cellular protein metabolic process	3.0
interspecies interaction between organisms	1.0
nitrile catabolic process	1.0
replicative senescence	1.0
cardiac muscle cell proliferation	1.0
positive regulation of circadian rhythm	1.0
chemotaxis	3.0
spermidine catabolic process to deoxyhypusine, using deoxyhypusine synthase	1.0
glutamate catabolic process	1.0
nuclear-transcribed mRNA catabolic process, nonsense-mediated decay	1.0
positive regulation of MAPKKK cascade	3.0
regulation of light-activated channel activity	1.0
transcription-coupled nucleotide-excision repair	5.0
ephrin receptor signaling pathway	2.0
response to interleukin-1	1.0
hormone biosynthetic process	2.0
L-methionine biosynthetic process from L-homoserine via cystathionine	1.0
farnesyl diphosphate biosynthetic process	1.0
DNA replication	7.0
activation of caspase activity	7.0
DNA fragmentation involved in apoptotic nuclear change	3.0
aging	3.0
protein polymerization	1.0
initiation of viral infection	3.0
mismatch repair	1.0
RNA splicing	3.0
activation of phospholipase C activity by metabotropic glutamate receptor signaling pathway	1.0
hippocampus development	1.0
embryonic skeletal system morphogenesis	1.0
trehalose biosynthetic process	1.0
common-partner SMAD protein phosphorylation	1.0
S-adenosylmethionine metabolic process	1.0
regulation of multicellular organism growth	2.0
post-translational protein modification	5.0
toll-like receptor 1 signaling pathway	1.0
actomyosin structure organization	1.0
blood coagulation, extrinsic pathway	3.0
positive regulation of protein complex assembly	1.0
nucleotide-excision repair	6.0
regulation of inflammatory response	1.0
response to hypoxia	5.0
epithelial to mesenchymal transition	3.0
gene expression	13.0
fatty acid elongation	2.0
positive regulation of T cell activation	1.0
canonical Wnt receptor signaling pathway	1.0
carnitine biosynthetic process	1.0
3'-phosphoadenosine 5'-phosphosulfate biosynthetic process	1.0
hydrogen peroxide biosynthetic process	1.0
protein desumoylation	3.0
unidimensional cell growth	1.0
viral reproduction	14.0
transposon integration	1.0
protein heterooligomerization	2.0
transsulfuration	1.0
positive regulation of ERK1 and ERK2 cascade	2.0
regulation of defense response to virus	1.0
regulation of neurotransmitter secretion	1.0
osteoclast differentiation	2.0
positive regulation of mast cell chemotaxis	2.0
glucose homeostasis	3.0
negative regulation of cAMP biosynthetic process	1.0
pyrimidine ribonucleoside catabolic process	1.0
neurofilament cytoskeleton organization	1.0
small GTPase mediated signal transduction	5.0
phenylethylamine metabolic process	1.0
positive regulation of cholesterol efflux	2.0
cell adhesion	5.0
chalcone biosynthetic process	1.0
placenta development	1.0
transcription	8.0
neutrophil chemotaxis	1.0
fibroblast growth factor receptor signaling pathway	6.0
positive regulation of I-kappaB kinase/NF-kappaB cascade	7.0
negative regulation of extracellular matrix disassembly	2.0
dendrite morphogenesis	1.0
inositol biosynthetic process	1.0
regulation of short-term neuronal synaptic plasticity	1.0
positive regulation of triglyceride biosynthetic process	1.0
helper T cell extravasation	1.0
protein ADP-ribosylation	1.0
keratinocyte differentiation	2.0
regulation of small GTPase mediated signal transduction	3.0
CTP biosynthetic process	1.0
negative regulation of smooth muscle cell apoptosis	1.0
cellular response to insulin stimulus	3.0
induction of apoptosis via death domain receptors	1.0
response to organic cyclic compound	4.0
virus-host interaction	1.0
phosphatidylcholine biosynthetic process	1.0
positive regulation of lipoprotein lipase activity	1.0
response to calcium ion	4.0
aromatic amino acid family biosynthetic process	1.0
intracellular sequestering of iron ion	1.0
cellular response to heat	1.0
cardiac epithelial to mesenchymal transition	1.0
regulation of tissue remodeling	1.0
pentose biosynthetic process	1.0
intracellular pH elevation	1.0
regulation of gene-specific transcription from RNA polymerase II promoter	1.0
osmosensory signaling pathway via two-component system	1.0
ER to Golgi vesicle-mediated transport	2.0
tetrahydrobiopterin biosynthetic process	2.0
positive regulation of thymocyte apoptosis	1.0
positive regulation of collagen biosynthetic process	2.0
transferrin transport	1.0
negative regulation of gene-specific transcription from RNA polymerase II promoter	4.0
primary microRNA processing	1.0
negative regulation of B cell proliferation	1.0
induction of apoptosis by extracellular signals	7.0
ERK1 and ERK2 cascade	2.0
negative regulation of interferon-gamma biosynthetic process	1.0
ovarian follicle development	3.0
GTP catabolic process	9.0
positive regulation of epithelial to mesenchymal transition	2.0
response to wounding	4.0
translesion synthesis	1.0
lacrimal gland development	1.0
endoplasmic reticulum unfolded protein response	1.0
ATP catabolic process	2.0
virion attachment, binding of host cell surface receptor	1.0
positive regulation of humoral immune response mediated by circulating immunoglobulin	1.0
ossification	1.0
glutamate metabolic process	1.0
thymus development	1.0
regulation of binding	2.0
regulation of glutamate secretion	1.0
cAMP catabolic process	1.0
peptidyl-threonine phosphorylation	1.0
C-terminal protein lipidation	1.0
peripheral nervous system myelin maintenance	1.0
antigen processing and presentation of endogenous peptide antigen via MHC class I via ER pathway, TAP-dependent	1.0
negative regulation of signal transduction	1.0
regulation of transcription	2.0
negative regulation of developmental pigmentation	1.0
fatty acid beta-oxidation	8.0
positive regulation of tyrosine phosphorylation of Stat5 protein	2.0
hemostasis	1.0
genital disc development	1.0
response to cytokine stimulus	1.0
negative regulation of astrocyte differentiation	1.0
protein metabolic process	1.0
heparan sulfate proteoglycan biosynthetic process	1.0
positive regulation of DNA replication	4.0
urea cycle	1.0
