# Supplementary material for: Predicting where Small Molecules Bind at Protein-Protein Interfaces
Source: PLoS One. 2013 Mar 7;8(3):e58583. doi: 10.1371/journal.pone.0058583 (PMC3591369; doi:10.1371/journal.pone.0058583)
Supplement: Table S7 — GO cellular component terms+frequency that are found in the dataset of predicted overlap residues (predictionGOcellComp.txt). (TXT) [file pone.0058583.s012.txt]

cell body	1.0
transcription factor TFIID complex	3.0
DNA replication factor A complex	2.0
proteasome regulatory particle	1.0
terminal button	2.0
U7 snRNP	1.0
mRNA cap methyltransferase complex	1.0
periplasmic space	2.0
proteinaceous extracellular matrix	3.0
neuronal cell body	7.0
recycling endosome	1.0
spindle pole body	1.0
perinuclear region of cytoplasm	6.0
cytoplasm	129.0
synapse	3.0
4-aminobutyrate transaminase complex	1.0
pyruvate dehydrogenase complex	2.0
receptor complex	1.0
fungal-type vacuole	2.0
endosome	2.0
fungal-type vacuole lumen	1.0
death-inducing signaling complex	1.0
costamere	2.0
Ku70:Ku80 complex	1.0
cell	1.0
fibrinogen complex	3.0
perikaryon	1.0
catalytic step 2 spliceosome	3.0
cell cortex	1.0
Z disc	1.0
mediator complex	2.0
dendritic growth cone	1.0
ESCRT I complex	1.0
late endosome	2.0
activin responsive factor complex	1.0
ribosome	3.0
heterotrimeric G-protein complex	2.0
inhibin A complex	1.0
microtubule	1.0
voltage-gated potassium channel complex	1.0
cortical actin cytoskeleton	1.0
chromatin remodeling complex	1.0
basolateral plasma membrane	2.0
cytosol	121.0
ribonucleoprotein complex	1.0
axonal growth cone	1.0
synaptic vesicle	1.0
cell wall	2.0
basement membrane	1.0
phragmoplast	1.0
cleavage furrow	1.0
nuclear chromosome	2.0
intermediate filament cytoskeleton	2.0
chromosome passenger complex	1.0
MLL1 complex	1.0
extracellular region	49.0
chromosome, centromeric region	2.0
proteasome storage granule	5.0
striated muscle thin filament	1.0
Golgi membrane	2.0
microtubule associated complex	2.0
cytoskeleton	5.0
platelet alpha granule lumen	12.0
Golgi lumen	4.0
cytoplasmic membrane-bounded vesicle	1.0
cellular_component	11.0
voltage-gated calcium channel complex	1.0
midbody	1.0
platelet alpha granule	4.0
proteasome complex	1.0
Golgi apparatus	8.0
rhabdomere	1.0
photoreceptor inner segment	1.0
contractile fiber	1.0
early endosome	2.0
microsome	4.0
endosome lumen	1.0
TRAPP complex	1.0
ER to Golgi transport vesicle membrane	1.0
intracellular membrane-bounded organelle	7.0
cell-cell adherens junction	2.0
mitochondrial chromosome	1.0
viral envelope	1.0
fully spanning the plasma membrane	1.0
spliceosomal complex	1.0
nuclear matrix	1.0
soluble fraction	18.0
synaptonemal complex	1.0
TRC complex	1.0
dystrophin-associated glycoprotein complex	1.0
RNA polymerase I upstream activating factor complex	1.0
growth cone	2.0
apical part of cell	1.0
chloroplast stroma	2.0
mitochondrial membrane	2.0
plasma membrane enriched fraction	3.0
cortical microtubule cytoskeleton	1.0
dendrite cytoplasm	2.0
extracellular space	33.0
centrosome	5.0
peripheral to membrane of membrane fraction	1.0
cell surface	9.0
mitochondrion	61.0
nuclear envelope	2.0
clathrin-coated endocytic vesicle	1.0
nuclear exosome (RNase complex)	1.0
nuclear mitotic cohesin complex	2.0
cell-cell junction	3.0
membrane	24.0
mitochondrial matrix	22.0
Weibel-Palade body	1.0
small nuclear ribonucleoprotein complex	2.0
spindle pole	1.0
PML body	5.0
nuclear membrane	1.0
ribonucleoside-diphosphate reductase complex	3.0
mitochondrial respiratory chain complex III	2.0
replication fork	2.0
vesicle membrane	1.0
cytosolic small ribosomal subunit	1.0
N-methyl-D-aspartate selective glutamate receptor complex	1.0
extrinsic to membrane	1.0
adherens junction	3.0
mitochondrial alpha-ketoglutarate dehydrogenase complex	1.0
cyclin-dependent protein kinase holoenzyme complex	1.0
juxtaparanode region of axon	1.0
activin A complex	1.0
sarcolemma	2.0
cortical cytoskeleton	1.0
pilus	1.0
ascospore wall	1.0
Nup107-160 complex	1.0
integral to plasma membrane	21.0
Atg12-Atg5-Atg16 complex	1.0
mitochondrial intermembrane space	1.0
Cul4B-RING ubiquitin ligase complex	1.0
kinesin complex	1.0
U12-type spliceosomal complex	2.0
Rb-E2F complex	1.0
mitochondrial respiratory chain complex II	1.0
proton-transporting ATP synthase complex, coupling factor F(o)	2.0
NADPH oxidase complex	1.0
external side of plasma membrane	11.0
nuclear telomere cap complex	1.0
internal side of plasma membrane	2.0
endoplasmic reticulum	5.0
DNA replication factor C complex	1.0
cornified envelope	1.0
mitochondrial respiratory chain complex IV	1.0
autophagic vacuole	1.0
mitochondrial respiratory chain complex I	1.0
haptoglobin-hemoglobin complex	1.0
azurophil granule	1.0
sarcomere	1.0
PCNA-p21 complex	1.0
DNA-directed RNA polymerase III complex	4.0
proton-transporting ATP synthase complex, catalytic core F(1)	1.0
lysosome	4.0
nuclear replication fork	1.0
clathrin sculpted gamma-aminobutyric acid transport vesicle membrane	1.0
histone deacetylase complex	1.0
pre-autophagosomal structure	1.0
nuclear membrane-endoplasmic reticulum network	5.0
nuclear pore	7.0
synaptosome	2.0
annulate lamellae	1.0
microtubule cytoskeleton	2.0
kinetochore	1.0
peroxisomal matrix	3.0
transcription factor complex	3.0
cytoplasmic microtubule	1.0
mitochondrial inner membrane	4.0
peroxisome	5.0
intrinsic to membrane	2.0
vacuole	1.0
endosome membrane	2.0
basal lamina	1.0
acetolactate synthase complex	1.0
mitochondrial processing peptidase complex	1.0
SWI/SNF complex	1.0
chloroplast	4.0
condensed nuclear chromosome	1.0
protein complex	9.0
troponin complex	1.0
focal adhesion	2.0
Sin3 complex	1.0
synaptic vesicle membrane	1.0
actin cytoskeleton	2.0
presynaptic membrane	2.0
nucleoplasm	36.0
insulin-like growth factor binding protein complex	1.0
phosphopyruvate hydratase complex	1.0
spindle microtubule	1.0
hemoglobin complex	2.0
stored secretory granule	3.0
ionotropic glutamate receptor complex	2.0
mating projection tip	2.0
spindle	2.0
activin receptor complex	1.0
nucleus	96.0
DNA-directed RNA polymerase I complex	4.0
phagocytic cup	2.0
intrinsic to external side of plasma membrane	1.0
cytoplasmic dynein complex	1.0
lysosomal membrane	1.0
dendrite	4.0
integral to membrane	11.0
SCF ubiquitin ligase complex	2.0
trans-Golgi network	1.0
zonula adherens	1.0
beta-catenin destruction complex	1.0
ciliary rootlet	1.0
platelet alpha granule membrane	1.0
cell fraction	1.0
insoluble fraction	3.0
endocytic vesicle	3.0
nucleolus	26.0
invadopodium membrane	1.0
DNA-directed RNA polymerase II, core complex	9.0
cytoplasmic vesicle	1.0
chromatin	3.0
filopodium	1.0
apoplast	2.0
NuA4 histone acetyltransferase complex	1.0
protein phosphatase type 2A complex	1.0
transcriptional repressor complex	1.0
endoplasmic reticulum lumen	4.0
postsynaptic density	3.0
dendritic spine	4.0
asymmetric synapse	1.0
Cul4A-RING ubiquitin ligase complex	1.0
centriole	1.0
extrinsic to internal side of plasma membrane	2.0
mitochondrial nucleoid	2.0
plasma membrane	69.0
nonhomologous end joining complex	1.0
membrane raft	2.0
proteasome core complex, alpha-subunit complex	7.0
coated pit	1.0
MHC class II protein complex	1.0
extracellular matrix	6.0
multivesicular body	2.0
mitochondrial part	1.0
mitochondrial outer membrane	3.0
Axin-APC-beta-catenin-GSK3B complex	1.0
COPII vesicle coat	5.0
eukaryotic translation elongation factor 1 complex	1.0
lamellipodium	3.0
dendritic shaft	1.0
intracellular	11.0
neuromuscular junction	2.0
proteasome core complex, beta-subunit complex	1.0
transcription factor TFIIIB complex	1.0
ESCRT II complex	1.0
formate dehydrogenase complex	2.0
granulocyte macrophage colony-stimulating factor receptor complex	1.0
endoplasmic reticulum membrane	4.0
neuron projection	6.0
RNA polymerase I core factor complex	1.0
myosin VI complex	1.0
guanyl-nucleotide exchange factor complex	1.0
caveola	1.0
membrane fraction	8.0
interphase microtubule organizing center	1.0
ruffle	2.0
nuclear body	1.0
axon	2.0
cell junction	1.0
